# Supplementary material for: Engineering a genome‐reduced bacterium to eliminate Staphylococcus aureus biofilms in vivo
Source: Mol Syst Biol. 2021 Oct 6;17(10):e10145. doi: 10.15252/msb.202010145 (PMC8493563; doi:10.15252/msb.202010145)
Supplement: Supplementary file 2 — Dataset EV1 [file MSB-17-e10145-s001.xlsx]

## Sheet: Legend
Dataset EV1. Proteome analysis of different mutant strains generated in this work. Line 1 indicates the reference to the raw data that is uploaded in the PRIDE database. Line 2 indicates the name of the different strains obtained and characterized in this study. The values indicate the averaged area under the curve (AUC) for the three most abundant peptides of each protein in the proteome ((https…

## Sheet: Sheet1
Reference to PRIDE database	Strain_0_Rep_A; Strain_0_Rep_B		2019MM004_CAGA_001	CV30_1;CV30_2		Strain_1_Rep_A; Strain_1_Rep_B		Strain_2_Rep_A; Strain_2_Rep_B
Description	WT		∆mpn453	∆mpn133		∆mpn372		CV2 (∆mpn133 ∆mpn372)
Data	Mean	SD	Mean	Mean	SD	Mean	SD	Mean	SD
MPN133	1.24417e+07	3.52375e+06	5.14177e+06	ND	NC	18500000	3.53553e+06	ND	NC
MPN372	7.66667e+08	4.24264e+07	1.2319e+09	5.38333e+08	1.20208e+07	ND	NC	ND	NC
MPN453	41500000	1.48492e+07	ND	48500000	1.41421e+06	45500000	3.53553e+06	63500000	1.06066e+07
MPN001	1.22667e+09	1.50849e+08	2.94677e+08	1.01667e+09	2.12132e+07	1.23333e+09	4.71405e+07	1750000000	2.59272e+08
MPN002	41000000	8.48528e+06	1.64075e+07	3.38333e+07	212132	3.83333e+07	3.29983e+06	5.53333e+07	1.88562e+06
MPN003	3.18333e+08	4.00694e+07	1.26983e+08	340000000	1.83848e+07	360000000	3.77124e+07	620000000	1.60278e+08
MPN004	3.13333e+08	2.35702e+07	2.20615e+08	290000000	1.41421e+07	3.71667e+08	4.00694e+07	555000000	8.24958e+07
MPN005	320000000	4.24264e+07	1.29735e+08	220000000	2.12132e+06	365000000	2.59272e+07	540000000	8.95669e+07
MPN006	82000000	2.35702e+06	5.36595e+07	6.78333e+07	3.74767e+06	8.98333e+07	1.01352e+07	150500000	2.42773e+07
MPN007	30000000	3.77124e+06	2.08237e+07	2.91667e+07	989949	2.96667e+07	2.35702e+06	2.81667e+07	6.83537e+06
MPN008	22000000	3.77124e+06	2.16557e+07	1.58333e+07	1.62635e+06	1.73333e+07	2.35702e+06	23500000	707107
MPN009	1.76333e+07	895669	9.53903e+06	16750000	353553	18750000	353553	25500000	4.94975e+06
MPN011	9.61667e+07	3.04056e+07	23558667	5.63333e+07	919239	7.33333e+07	2.35702e+06	1.165e+08	3.22912e+07
MPN012	10950000	NC	1.32801e+07	ND	NC	9225000	2.51023e+06	1.28167e+07	3.0877e+06
MPN013	ND	NC	2.51018e+06	2575000	657609	ND	NC	21000000	2.82843e+06
MPN015	6.76667e+07	1.31993e+07	3.11599e+07	53000000	9.68736e+06	6.61667e+07	7.30677e+06	1.03e+08	1.17851e+07
MPN016	4850000	494975	1.09941e+06	ND	NC	5400000	1.41421e+06	9075000	601041
MPN017	25000000	4.71405e+06	8.69441e+06	27500000	2.12132e+06	2.28333e+07	707107	1.64833e+07	4.03051e+06
MPN018	5.86667e+07	9.89949e+06	2.84165e+07	34000000	7.56604e+06	5.21667e+07	3.53553e+06	76000000	942809
MPN019	1.04667e+08	2.82843e+06	2.65849e+07	71000000	1.83848e+06	9.36667e+07	1.79134e+07	1.48333e+08	1.17851e+07
MPN020	3.08333e+08	5.42115e+07	7.2424e+07	280000000	4.24264e+06	315000000	1.17851e+07	4.38333e+08	5.89256e+07
MPN021	325000000	6.36396e+07	2.03667e+08	265000000	2.82843e+06	315000000	1.64992e+07	4.71667e+08	5.42115e+07
MPN022	250000000	5.65685e+07	114333784	175000000	2.82843e+06	1.55667e+08	4.38406e+07	2.83333e+08	5.18545e+07
MPN023	6.13333e+07	6.12826e+06	2.23719e+07	37000000	1.41421e+06	4.76667e+07	1.03709e+07	8.23333e+07	2.49844e+07
MPN024	8.03333e+08	6.59966e+07	267251562	6.21667e+08	3.04056e+07	8.11667e+08	1.3435e+08	1.09333e+09	1.9799e+08
MPN025	1.48333e+09	1.64992e+08	7.52337e+08	1.76667e+09	1.41421e+08	1.76667e+09	4.71405e+07	2.66667e+09	1.88562e+08
MPN026	44000000	9.89949e+06	40283640	39500000	1.13137e+06	41000000	2.35702e+06	53000000	9.42809e+06
MPN028	10900000	4.38406e+06	2.17828e+07	6725000	176777	ND	NC	10250000	3.74767e+06
MPN029	1.01667e+09	1.08423e+08	2.51817e+08	5.43333e+08	9.40452e+07	8.28333e+08	7.30677e+07	1.10167e+09	3.13484e+08
MPN030	19500000	707107	1.98431e+07	14000000	2.19203e+06	20500000	707107	27000000	NC
MPN031	20200000	6.78823e+06	2.4999e+07	3150000	1.69706e+06	19750000	1.76777e+06	30000000	2.82843e+06
MPN033	8.18333e+07	1.06066e+07	45089959	7.06667e+07	6.15183e+06	70500000	3.53553e+06	9.43333e+07	1.88562e+06
MPN034	1.23667e+08	3.25269e+07	7.21317e+07	1.26667e+08	0	135000000	2.35702e+06	2.06667e+08	1.88562e+07
MPN035	ND	NC	1.99708e+06	ND	NC	ND	NC	ND	NC
MPN036	28500000	4.47834e+06	2.54961e+08	44000000	424264	39500000	3.06413e+06	61500000	9.19239e+06
MPN043	379500000	1.05359e+08	11039146	178250000	2.82843e+06	252000000	7.77817e+06	2.73667e+08	5.13831e+07
MPN044	69500000	4.00694e+06	3.11184e+07	2.96667e+08	1.41421e+07	100000000	1.27279e+07	1.61667e+08	1.64992e+07
MPN045	1.38333e+08	2.59272e+07	4.89588e+07	1.04833e+08	1.20208e+07	9.66667e+07	1.55563e+07	126500000	1.90919e+07
MPN046	116500000	9.66379e+06	3.15458e+07	78000000	9.47523e+06	99500000	6.36396e+06	1.43333e+08	2.35702e+07
MPN047	3.93333e+07	471405	1.42747e+07	1.91667e+07	6.08112e+06	32500000	707107	4.53333e+07	6.12826e+06
MPN050	430000000	3.77124e+07	1.67996e+08	3.13333e+08	9.19239e+06	3.76667e+08	1.88562e+07	2.21667e+08	4.00694e+07
MPN051	790000000	1.55563e+08	51529201	460000000	6.08112e+07	535000000	1.64992e+07	1.73333e+08	2.82843e+07
MPN052	1300000000	1.88562e+08	3.00729e+08	1250000000	1.41421e+08	1.66667e+09	4.71405e+07	600000000	4.71405e+06
MPN053	1.82468e+09	2.19651e+08	1.02444e+09	1.37588e+09	5.3033e+08	1.82067e+09	6.7788e+08	1.70683e+09	2.22739e+08
MPN055	1.66667e+08	9.42809e+06	73128636	100500000	707107	1.19333e+08	1.03709e+07	1.68333e+08	2.12132e+07
MPN056	4100000	NC	ND	2250000	212132	ND	NC	3700000	NC
MPN058	1.26167e+08	1.76777e+07	72170638	67000000	989949	9.53333e+07	1.60278e+07	1.37833e+08	3.13484e+07
MPN059	7.38333e+07	1.01352e+07	59179415	116000000	4.24264e+06	118000000	4.71405e+06	1.59167e+08	2.94628e+07
MPN060	1.43333e+08	1.88562e+07	1.14049e+08	3.43333e+08	2.82843e+07	1.78333e+08	2.35702e+06	265000000	2.12132e+07
MPN060a	255000000	NC	3.79628e+07	215000000	NC	265000000	NC	171475000	NC
MPN061	3.41667e+08	3.53553e+07	1.13369e+08	3.56667e+08	4.94975e+06	3.66667e+08	2.35702e+07	560000000	8.01388e+07
MPN062	1.20667e+09	8.01388e+07	7.92745e+08	1635000000	1.3435e+08	2000000000	9.42809e+07	3150000000	3.06413e+08
MPN063	5.53333e+08	8.01388e+07	4.45508e+08	7.63333e+08	4.73762e+07	905000000	1.62635e+08	1340000000	2.73415e+08
MPN064	4.41667e+08	6.83537e+07	160537126	510000000	9.89949e+06	590000000	4.71405e+06	9.71667e+08	1.95633e+08
MPN065	1.78333e+08	2.59272e+07	167923040	9.11667e+07	9.68736e+06	1.68333e+08	2.59272e+07	2.68333e+08	1.17851e+07
MPN066	3.28333e+08	5.89256e+07	2.0672e+08	205000000	3.53553e+07	3.81667e+08	7.07107e+06	615000000	1.29636e+08
MPN067	695000000	8.24958e+07	2.85291e+08	560000000	1.83848e+07	6.51667e+08	5.42115e+07	9.53333e+08	1.60278e+08
MPN068	83000000	1.41421e+06	3.246e+07	38325000	565685	58000000	NC	33050000	3.52846e+07
MPN069	41500000	2.12132e+06	24082072	30000000	1.41421e+06	45000000	2.82843e+06	66500000	2.12132e+06
MPN070	11100000	3.9598e+06	2.27387e+07	13150000	3.04056e+06	9325000	3.28805e+06	3.16167e+07	1.75127e+07
MPN071	2.46667e+07	5.18545e+06	8.60253e+07	3.21667e+07	2.6163e+06	3.08333e+07	2.12132e+06	5.11667e+07	3.53553e+06
MPN073	455000000	7.30677e+07	1.2487e+08	5.36667e+08	3.74767e+07	6.06667e+08	5.18545e+07	8.86667e+08	1.03709e+08
MPN074	15250000	353553	12446236	5650000	1.76777e+06	15000000	1.41421e+06	1.71667e+07	235702
MPN075	21525000	1.33997e+07	38297578	9975000	4.278e+06	1.78167e+07	1.67349e+06	2.53333e+07	8.01388e+06
MPN076	8.66667e+08	3.29983e+07	2.23672e+08	5.71667e+08	2.12132e+07	6.31667e+08	1.17851e+07	9.65e+08	1.24922e+08
MPN077	9.34617e+07	9.70693e+07	1.29238e+08	70250000	1.62635e+06	230000000	NC	460000000	1.27279e+08
MPN078	7.61667e+07	2.38059e+07	89360352	4.31667e+07	212132	53500000	9.66379e+06	1.11167e+08	1.76777e+07
MPN079	9.11667e+07	9.66379e+06	2.41372e+07	3.48333e+07	212132	63500000	1.17851e+06	1.04833e+08	1.67349e+07
MPN080	31000000	6.12826e+06	5.03528e+07	1.81667e+07	212132	24500000	2.59272e+06	4.78333e+07	9.66379e+06
MPN081	38500000	1.39064e+07	1.08266e+07	1.61667e+07	1.13137e+06	3.71667e+07	3.53553e+06	6.01667e+07	8.72098e+06
MPN082	8.33333e+08	2.2156e+08	3.39891e+08	1.01333e+09	2.12132e+07	1.09167e+09	4.94975e+07	1.68333e+09	3.06413e+08
MPN083	5.31667e+07	2.12132e+06	1.18058e+07	31000000	7.07107e+06	5.76667e+07	2.35702e+06	86000000	1.31993e+07
MPN084	69000000	2.35702e+06	2.20451e+07	71000000	2.40416e+06	75000000	4.24264e+06	1.13333e+08	1.31993e+07
MPN085	4100000	282843	ND	ND	NC	ND	NC	ND	NC
MPN090	44300000	6.08112e+06	4.78354e+06	16000000	0	3.66667e+07	3.48839e+07	87750000	3.88909e+06
MPN095	15500000	3.53553e+06	ND	8800000	NC	13500000	707107	19500000	3.53553e+06
MPN096	32000000	NC	8.90025e+06	26375000	5.23259e+06	30000000	NC	ND	NC
MPN097	ND	NC	1.69481e+07	ND	NC	ND	NC	ND	NC
MPN098	ND	NC	73099288	ND	NC	ND	NC	ND	NC
MPN104a	510000000	NC	ND	ND	NC	400000000	NC	530000000	NC
MPN105	1.64333e+08	3.62981e+07	5.27776e+07	1.88333e+08	7.07107e+06	1.93333e+08	4.71405e+06	3.43333e+08	8.48528e+07
MPN106	205000000	3.06413e+07	85936820	220000000	4.24264e+06	2.58333e+08	4.00694e+07	3.61667e+08	4.47834e+07
MPN109	220000000	3.77124e+07	5.55996e+07	2.03333e+08	4.94975e+06	2.56667e+08	9.42809e+06	3.41667e+08	2.12132e+07
MPN110	730000000	NC	ND	ND	NC	ND	NC	ND	NC
MPN115	273000000	2.75772e+07	1.38351e+08	1.77167e+08	1.20208e+07	163250000	1.43896e+08	3.02433e+08	4.77533e+07
MPN116	250000000	2.82843e+07	6.5203e+06	55375000	4.24264e+06	200000000	1.41421e+07	290000000	5.65685e+07
MPN117	262500000	2.66344e+07	1.90397e+08	1.39667e+08	1.69706e+07	2.74167e+08	7.89603e+07	3.11667e+08	4.00694e+07
MPN118	7.23333e+07	8.01388e+06	3.54211e+07	77000000	4.24264e+06	1.10333e+08	3.29983e+06	1.26333e+08	8.48528e+06
MPN119	390000000	4.24264e+07	1.32164e+08	3.36667e+08	9.19239e+06	280000000	3.77124e+07	3.66667e+08	4.24264e+07
MPN120	1.03667e+09	9.42809e+07	257046587	930000000	1.27279e+08	1.08833e+09	4.47834e+07	1.51667e+09	1.17851e+08
MPN121	7.83333e+08	6.59966e+07	175745776	5.86667e+08	1.41421e+07	795000000	5.89256e+07	1.02667e+09	8.01388e+07
MPN122	73500000	1.29636e+07	4.6824e+07	2.78333e+07	212132	4.46667e+07	942809	65000000	8.01388e+06
MPN123	6.58333e+07	7.30677e+06	3.2773e+07	42500000	2.09304e+07	3.88333e+07	707107	98000000	6.36396e+07
MPN124	1.86667e+08	4.24264e+07	5.69726e+07	1.81667e+08	7.07107e+06	230000000	1.41421e+07	340000000	7.54247e+07
MPN125	2.01667e+07	2.59272e+06	1.11771e+07	2.83333e+07	1.41421e+06	2.48333e+07	1.64992e+06	4.48333e+07	5.89256e+06
MPN126	4.84167e+07	5.539e+06	2.53075e+07	31000000	1.41421e+06	67000000	7.07107e+06	9.06667e+07	3.77124e+06
MPN127	ND	NC	6637294	ND	NC	ND	NC	ND	NC
MPN134	3.56667e+08	3.77124e+07	1.56125e+08	2.41667e+09	1.62635e+08	370000000	2.35702e+07	4.06667e+09	1.41421e+08
MPN135	14000000	NC	ND	1.33467e+08	707107	11500000	707107	252500000	1.06066e+07
MPN136	3.64167e+07	1.11959e+07	1.73428e+07	1.98333e+08	1.15258e+08	37000000	7.07107e+06	475000000	1.17851e+07
MPN138	ND	NC	190383	ND	NC	ND	NC	ND	NC
MPN140	4.36667e+08	9.89949e+07	2.94774e+08	2.78333e+08	4.24264e+06	4.78333e+08	5.42115e+07	640000000	5.65685e+07
MPN141	1.12167e+09	4.40763e+08	3.88124e+08	8.18333e+08	2.12132e+06	8.73333e+08	1.13137e+08	1.18833e+09	2.52201e+08
MPN142	5.08333e+08	5.89256e+07	7.40881e+07	3.06667e+08	4.24264e+06	5.23333e+08	9.42809e+07	675000000	4.94975e+07
MPN146	ND	NC	158015	2700000	NC	ND	NC	ND	NC
MPN148	73250000	3.07591e+07	3.58922e+06	ND	3.67696e+06	82500000	2.05061e+07	140000000	1.41421e+07
MPN152	6.81667e+06	447834	1.13154e+06	3100000	707107	4600000	NC	2925000	742462
MPN153	4.61667e+08	6.83537e+07	5.70034e+07	360000000	1.41421e+07	4.81667e+08	5.42115e+07	690000000	1.13137e+08
MPN154	470000000	5.65685e+07	1.84357e+08	4.16667e+08	4.94975e+06	4.53333e+08	3.77124e+07	6.16667e+08	1.93276e+08
MPN155	2.63333e+08	4.24264e+07	1.0375e+08	2.48333e+08	1.62635e+07	585000000	4.92618e+08	3.51667e+08	6.36396e+07
MPN155a	ND	NC	1.98163e+07	8800000	1.13137e+06	ND	NC	26525000	1.76423e+07
MPN156	8.46667e+07	1.50849e+07	4.77205e+07	40000000	4.24264e+06	7.06667e+07	4.24264e+06	109000000	1.27279e+07
MPN157	2.53333e+08	3.29983e+07	244800008	1.66667e+08	7.07107e+06	2.23333e+08	2.82843e+07	3.08333e+08	2.59272e+07
MPN158	49500000	2.59272e+06	2.61749e+07	27500000	707107	4.18333e+07	1.17851e+06	57500000	3.06413e+06
MPN159	8.11667e+07	3.53553e+06	2.15196e+07	5.16667e+07	1.9304e+07	5.08333e+07	6.36396e+06	1.23667e+08	2.30988e+07
MPN160	7900000	1.41421e+06	412163	54500000	2.12132e+06	26900000	1.45664e+07	32000000	2.82843e+07
MPN161	135000000	2.12132e+07	42575022	1.43333e+08	1.41421e+07	1.16667e+08	1.88562e+07	1.73333e+08	1.41421e+07
MPN162	315000000	3.53553e+07	110752938	4.13333e+08	2.33345e+07	3.71667e+08	7.07107e+06	570000000	5.65685e+07
MPN163	1.73333e+08	2.35702e+07	3.70694e+07	9.91667e+07	2.82843e+06	1.39883e+08	5.20195e+07	2.08667e+08	8.20244e+07
MPN164	3.50028e+08	4.75411e+06	271251722	3.36667e+08	0	3.23333e+08	3.29983e+07	5.44167e+08	5.77471e+07
MPN165	4.11667e+08	4.47834e+07	234151607	6.23333e+08	5.84777e+08	5.81667e+08	3.74767e+08	7.66667e+08	3.34697e+08
MPN166	7.73333e+08	8.48528e+07	2.88903e+08	3.38333e+08	1.62635e+07	560000000	8.95669e+07	8.78333e+08	1.24922e+08
MPN167	4.33333e+08	2.82843e+07	284226516	2.03333e+08	2.12132e+07	355000000	1.64992e+07	5.16667e+08	5.65685e+07
MPN168	5.86667e+08	7.54247e+07	1.9093e+08	2.73333e+08	7.07107e+06	4.88333e+08	2.12132e+07	595000000	1.20208e+08
MPN169	324000000	2.96985e+07	1.30564e+08	1.57167e+08	3.67696e+07	317000000	7.49533e+07	2.92833e+08	2.47487e+07
MPN170	3.51083e+08	4.29685e+07	1.26319e+08	139000000	1.06066e+07	2.85733e+08	1.21151e+07	4.84467e+08	5.64271e+07
MPN171	455000000	5.42115e+07	9.33785e+07	2.31667e+08	4.03051e+07	3.98333e+08	6.83537e+07	5.96667e+08	8.48528e+07
MPN172	295000000	2.35702e+06	1.25678e+08	1.46667e+08	0	249000000	5.32687e+07	3.91667e+08	6.83537e+07
MPN173	110000000	NC	4.93621e+07	1.33333e+08	2.82843e+06	76500000	1.76777e+07	70900000	NC
MPN174	480000000	4.24264e+07	1.38721e+08	210000000	2.82843e+07	375000000	5.65685e+07	530000000	1.41421e+07
MPN175	3.13333e+08	2.82843e+07	1.2736e+08	136500000	1.62635e+07	2.51667e+08	7.07107e+06	4.01667e+08	2.12132e+07
MPN176	4.93333e+08	4.24264e+07	1.3723e+08	2.56667e+08	3.3234e+07	405000000	2.59272e+07	590000000	4.24264e+07
MPN177	4.61667e+08	2.59272e+07	2.06548e+08	2.71667e+08	1.20208e+07	380000000	4.71405e+06	6.11667e+08	9.66379e+07
MPN178	186000000	4.73762e+07	6.45788e+07	130750000	5.55079e+07	135500000	2.05061e+07	261500000	1.393e+08
MPN179	3.51667e+08	1.24922e+08	2.90964e+08	1.98333e+08	3.53553e+07	2.43333e+08	1.41421e+07	4.48333e+08	2.59272e+07
MPN180	6.66667e+08	1.27279e+08	2.86773e+08	365000000	7.07107e+06	5.48333e+08	2.12132e+07	6.48333e+08	2.42773e+08
MPN181	5.21667e+08	4.47834e+07	154962691	2.56667e+08	3.74767e+07	3.96667e+08	1.41421e+07	6.03333e+08	7.07107e+07
MPN182	220000000	1.88562e+07	1.16722e+08	1.31667e+08	1.76777e+07	185000000	1.64992e+07	2.88333e+08	3.06413e+07
MPN183	190000000	2.82843e+07	2.1072e+08	76000000	2.26274e+07	175000000	1.41421e+07	242500000	2.47487e+07
MPN184	79500000	8.24958e+06	3.11134e+07	40500000	707107	6.88333e+07	1.1078e+07	1.02333e+08	8.95669e+06
MPN185	2.58333e+08	3.06413e+07	124337538	180000000	0	2.31667e+08	2.35702e+06	375000000	4.00694e+07
MPN186	43750000	1.76777e+06	5.84529e+07	3.83833e+07	1.83848e+07	58000000	3.25269e+07	84000000	8.48528e+06
MPN187	112750000	8.13173e+06	2.67236e+07	2.38833e+07	7.21249e+06	8.5e+07	2.73415e+07	160000000	1.88562e+07
MPN189	355000000	7.77817e+07	1.55438e+08	1.19e+08	6.24375e+07	2.86667e+08	4.71405e+06	357500000	3.18198e+07
MPN190	393750000	7.95495e+07	1.02553e+08	1.32667e+08	2.82843e+06	442500000	2.47487e+07	577500000	5.3033e+07
MPN191	1.71667e+09	2.12132e+08	8.42195e+08	1130000000	7.07107e+07	1.61667e+09	7.07107e+07	2.26667e+09	1.88562e+08
MPN192	245000000	3.53553e+07	7.19339e+07	4.16833e+07	3.81838e+06	200000000	1.41421e+07	290000000	4.24264e+07
MPN193	1.73333e+08	9.42809e+06	6.81735e+07	1.01833e+08	8.69741e+06	160000000	9.42809e+06	240000000	1.41421e+07
MPN194	1.41667e+08	2.59272e+07	5.04998e+07	8.66667e+07	6.15183e+06	1.31667e+08	1.17851e+07	2.13333e+08	4.24264e+07
MPN195	9.38333e+07	1.15494e+07	2.86517e+07	3.76667e+07	3.74767e+06	90500000	3.06413e+06	1.29167e+08	1.53206e+07
MPN196	15100000	141421	6.25711e+06	18250000	2.47487e+06	12675000	6.11647e+06	2.93333e+07	NC
MPN197	7.53333e+08	1.27279e+08	2.42153e+08	5.86667e+08	1.41421e+07	6.78333e+08	2.12132e+07	1.045e+09	1.57921e+08
MPN198	11375000	883883	8.77099e+06	9300000	1.13137e+06	7875000	2.43952e+06	1.30333e+07	4.1955e+06
MPN199	6275000	530330	2.71101e+07	3425000	35355.3	9.48333e+06	3.22912e+06	5600000	2.12132e+06
MPN199a	10850000	NC	2.83068e+07	8575000	NC	19000000	NC	27000000	NC
MPN200	2.48333e+08	2.12132e+07	2.5723e+07	2.31667e+08	2.6163e+07	150000000	2.35702e+07	3.38333e+08	6.36396e+07
MPN207	1650000000	5.89256e+08	8.08839e+08	1.04167e+09	1.27279e+08	1.58333e+09	2.12132e+08	2300000000	2.35702e+08
MPN207a	20000000	NC	9485235	24000000	2.82843e+06	25000000	2.82843e+06	41500000	7.77817e+06
MPN208	3.91667e+08	8.24958e+07	2.92736e+08	1.96667e+08	1.41421e+07	2.88333e+08	1.64992e+07	445000000	5.42115e+07
MPN209	5.66667e+07	1.41421e+06	2.3529e+07	35500000	707107	5.43333e+07	1.41421e+06	1.01333e+08	1.93276e+07
MPN210	4.26667e+08	2.82843e+07	2.12151e+08	3.31667e+08	1.62635e+07	4.18333e+08	2.12132e+07	6.06667e+08	2.35702e+07
MPN211	99000000	4.24264e+06	4.36831e+07	1.07167e+08	2.12132e+06	1.035e+08	1.53206e+07	1.86667e+08	2.82843e+07
MPN213	3.76667e+08	6.59966e+07	557771260	2.48333e+08	2.6163e+07	2.83333e+08	4.24264e+07	540000000	1.46135e+08
MPN214	6600000	NC	ND	ND	NC	ND	NC	ND	NC
MPN215	205000000	2.12132e+07	8.06977e+07	1.24667e+08	1.41421e+06	195000000	4.00694e+07	3.18333e+08	2.59272e+07
MPN216	3.73333e+08	4.71405e+07	1.9074e+08	1.81667e+08	1.20208e+07	3.26667e+08	3.77124e+07	495000000	3.06413e+07
MPN217	4.01667e+08	2.47487e+08	1.03192e+08	9.13333e+07	9.68736e+06	190000000	1.88562e+07	295000000	3.53553e+07
MPN218	450000000	3.29983e+07	2.21177e+08	2.43333e+08	1.41421e+07	415000000	4.94975e+07	6.43333e+08	1.17851e+08
MPN219	2.88333e+08	4.00694e+07	103624804	144000000	5.65685e+06	2.41667e+08	7.07107e+06	3.17117e+08	1.82198e+07
MPN220	5.43333e+08	8.01388e+07	2.8929e+08	295000000	2.12132e+07	3.91667e+08	1.20208e+08	625000000	2.59272e+07
MPN221	1.51667e+08	7.07107e+06	5.76831e+07	1.31667e+08	2.12132e+06	155000000	2.35702e+06	2.26667e+08	2.82843e+07
MPN222	2.54667e+07	5.9397e+06	2.32204e+07	2.31667e+07	1.62635e+06	30250000	353553	4.66667e+07	1.55563e+07
MPN223	1.58833e+08	1.57921e+07	4.58944e+07	1.14667e+08	0	1.58167e+08	2.23917e+07	2.01667e+08	4.94975e+07
MPN224	40250000	3.27626e+06	22978365	4.46667e+07	919239	43750000	3.22912e+06	5.24083e+07	7.15356e+06
MPN225	221130000	4.81257e+07	1.82248e+08	1.87367e+08	1.90919e+07	370000000	NC	650000000	4.38406e+08
MPN226	4.71667e+08	1.1078e+08	2.59505e+08	2.49833e+08	1.20208e+07	2.33667e+08	1.1738e+08	480500000	6.67037e+07
MPN227	1.15333e+09	6.59966e+07	2.92153e+08	1.03833e+09	3.39411e+08	1.11333e+09	7.54247e+07	1.63333e+09	2.35702e+08
MPN228	4.86667e+08	4.24264e+07	257611196	3.16667e+08	6.36396e+07	3.78333e+08	1.17851e+07	7.06667e+08	1.60278e+08
MPN229	399500000	1.3435e+07	1.79593e+08	280000000	1.90919e+07	420000000	1.88562e+07	5.31167e+08	5.86899e+07
MPN230	4.91667e+08	3.06413e+07	1.4138e+08	2.71667e+08	2.6163e+07	3.81167e+08	2.23917e+07	695000000	6.36396e+07
MPN231	1.31333e+08	1.27279e+07	1.81084e+08	58250000	7.07107e+06	1.27167e+08	1.57921e+07	1.99667e+08	8.06102e+07
MPN232	1.61667e+08	1.17851e+07	65390076	126500000	1.3435e+07	1.38333e+08	7.07107e+06	2.33333e+08	2.35702e+07
MPN233	1.63333e+08	3.29983e+07	80484744	9.76667e+07	6.36396e+06	1.48333e+08	7.07107e+06	2.23333e+08	1.88562e+07
MPN234	ND	NC	2.94692e+07	5050000	1.06066e+06	ND	NC	ND	NC
MPN235	31250000	1.06066e+06	3.15613e+07	1.93167e+07	2.40416e+06	2.88333e+07	3.77124e+06	53500000	1.48492e+07
MPN236	66000000	9.89949e+06	4.51398e+07	5.48333e+07	4.24264e+06	7.68333e+07	3.06413e+06	1.10167e+08	2.59272e+06
MPN237	3.38333e+08	2.12132e+07	1.01753e+08	190000000	3.53553e+07	3.18333e+08	2.12132e+07	4.48333e+08	4.00694e+07
MPN238	1.78333e+08	4.00694e+07	65612524	1.36667e+08	4.94975e+06	1.88333e+08	7.07107e+06	2.81667e+08	4.00694e+07
MPN239	4.16667e+08	4.71405e+07	187538473	3.48333e+08	2.54558e+07	500000000	3.77124e+07	7.83333e+08	9.42809e+07
MPN240	410000000	1.88562e+07	3.17535e+07	330000000	9.89949e+06	4.96667e+08	3.77124e+07	730000000	1.08423e+08
MPN241	17600000	94280.9	7.91646e+06	16000000	424264	1.03167e+08	1.12901e+08	2.98333e+07	3.06413e+06
MPN243	2.81667e+08	2.59272e+07	2.34873e+08	2.41667e+08	7.07107e+06	3.78333e+08	2.12132e+07	4.88333e+08	5.89256e+07
MPN244	1.54333e+08	3.15841e+07	5.04861e+07	1.39333e+08	707107	1.70833e+08	2.71058e+07	2.76667e+08	3.29983e+07
MPN245	3.03333e+08	4.71405e+07	1.24294e+08	2.88333e+08	1.69706e+07	325000000	3.06413e+07	465000000	4.00694e+07
MPN246	4.71667e+08	5.89256e+07	9.58968e+07	4.58333e+08	4.45477e+07	5.53333e+08	4.71405e+06	7.16667e+08	1.41421e+07
MPN247	1.73333e+08	3.29983e+07	5.98833e+07	1.42333e+08	6.36396e+06	2.21667e+08	2.35702e+06	340000000	5.18545e+07
MPN248	4.28333e+07	1.43778e+07	2.29972e+07	2.98333e+07	3.53553e+06	4.93333e+07	3.77124e+06	7.38333e+07	1.72063e+07
MPN250	1.48333e+09	2.59272e+08	5.72675e+08	1750000000	1.13137e+08	2100000000	2.35702e+08	3.43333e+09	6.59966e+08
MPN251	7.46667e+07	1.60278e+07	4.18682e+07	9.75e+07	2.12132e+06	1.03e+08	1.17851e+07	1.61667e+08	2.12132e+07
MPN252	3.08333e+08	5.42115e+07	1.45901e+08	365000000	2.54558e+07	3.11667e+08	2.35702e+06	485000000	8.24958e+07
MPN253	27000000	7.07107e+06	ND	ND	NC	19000000	NC	31000000	7.07107e+06
MPN254	6.03333e+08	1.50849e+08	8.57605e+07	4.43333e+08	2.33345e+07	630000000	3.77124e+07	9.48333e+08	8.24958e+07
MPN255	530000000	1.13137e+08	1.51434e+08	3.13333e+08	4.94975e+06	5.18333e+08	3.53553e+07	785000000	1.39064e+08
MPN256	765000000	5.89256e+07	3.58201e+08	4.66667e+08	4.73762e+07	7.36667e+08	5.18545e+07	9.81667e+08	1.57921e+08
MPN257	167500000	3.65339e+07	5.46183e+07	9.01667e+07	2.38295e+07	165000000	1.17851e+07	2.31667e+08	4.00694e+07
MPN258	4.51667e+08	6.83537e+07	203267764	515000000	7.77817e+07	6.91667e+08	2.12132e+07	8.73333e+08	1.93276e+08
MPN259	1.63333e+08	1.88562e+07	1.03502e+08	200000000	1.41421e+07	315000000	2.12132e+07	3.43333e+08	2.82843e+07
MPN260	122500000	2.05061e+07	59190704	235000000	2.12132e+07	2.23333e+08	4.47834e+07	2.84667e+08	7.54247e+06
MPN261	440000000	4.24264e+07	2.50443e+08	3.68333e+08	7.07107e+06	5.13333e+08	4.24264e+07	7.41667e+08	1.20208e+08
MPN262	130000000	9.42809e+06	4.98803e+07	9.11667e+07	212132	1.41667e+08	1.64992e+07	210000000	3.29983e+07
MPN263	3.21667e+09	5.42115e+08	8.04711e+08	2.61667e+09	2.12132e+07	3500000000	1.88562e+08	4200000000	9.42809e+07
MPN264	123500000	1.53206e+07	6.57078e+07	9.93333e+07	2.12132e+06	9.93333e+07	2.73415e+07	1.66667e+08	1.41421e+07
MPN265	1.73333e+08	9.42809e+06	177693200	1.23667e+08	4.24264e+06	1.83333e+08	4.71405e+06	2.58333e+08	8.72098e+07
MPN266	6.56667e+08	1.03709e+08	1.92559e+08	5.46667e+08	3.74767e+07	745000000	7.77817e+07	1.05333e+09	1.17851e+08
MPN267	1.15167e+09	1.01352e+08	4.16319e+08	1265000000	4.94975e+07	1.43333e+09	9.42809e+07	2000000000	1.41421e+08
MPN268	2.01667e+08	2.59272e+07	1.19436e+08	1.25317e+08	5.86899e+07	230000000	1.41421e+07	2.93333e+08	1.17851e+08
MPN269	8.93333e+07	9.42809e+06	30921468	6.96667e+07	3.3234e+06	8.76667e+07	5.18545e+06	145000000	7.07107e+06
MPN271	5.40833e+07	1.04888e+07	1.62163e+07	54500000	6.57609e+06	68750000	8.83883e+06	89000000	2.82843e+06
MPN272	360000000	4.24264e+07	7.20802e+07	101250000	2.6163e+07	197750000	3.35876e+07	330000000	2.26274e+08
MPN273	9.26667e+08	4.28978e+08	3.21365e+08	6.18333e+08	2.70822e+08	1.065e+09	1.67349e+08	1.36667e+09	5.56257e+08
MPN274	1200000	NC	528528	1700000	NC	ND	NC	ND	NC
MPN275	6.48333e+08	4.94975e+07	194590712	555000000	1.69706e+07	650000000	7.07107e+07	7.93333e+08	0
MPN276	64750000	1.30815e+07	45716744	62750000	1.09602e+07	61250000	4.59619e+06	8.93333e+07	2.92271e+07
MPN277	2.48333e+08	2.12132e+07	2.29396e+08	240000000	1.41421e+07	3.96667e+08	1.93276e+08	405000000	4.00694e+07
MPN278	35000000	2.35702e+06	2.26318e+07	32500000	2.12132e+06	4.11667e+07	7.77817e+06	6.23333e+07	1.03709e+07
MPN279	9.55e+07	2.28631e+07	2.02432e+07	73500000	1.20208e+06	9.91667e+07	6.36396e+06	1.63333e+08	2.82843e+07
MPN280	5.63333e+08	1.83848e+08	2.33035e+08	5.23333e+08	9.19239e+06	5.83333e+08	2.82843e+07	855000000	2.12132e+07
MPN281	ND	NC	4.47417e+06	9600000	42426.4	13000000	0	17000000	NC
MPN282	ND	NC	41945444	ND	NC	ND	NC	ND	NC
MPN284	535000000	1.01352e+08	1.28814e+08	3.18333e+08	2.12132e+06	4.01667e+08	4.94975e+07	550000000	1.27279e+08
MPN288	2.36667e+08	9.42809e+06	9.8655e+07	109500000	4.94975e+06	1.71667e+08	1.17851e+07	1.96667e+08	4.71405e+06
MPN291	8.26667e+07	2.82843e+06	5.36205e+07	123500000	1.3435e+07	1.00833e+08	1.48492e+07	180000000	2.35702e+07
MPN292	2.23333e+07	7.07107e+06	1.76249e+07	1.91667e+07	3.53553e+06	2.06667e+07	4.24264e+06	33000000	8.95669e+06
MPN293	17000000	NC	1.71839e+07	31500000	2.12132e+06	22000000	NC	19550000	NC
MPN294	4.73333e+08	6.59966e+07	2.51919e+08	9.46667e+08	9.19239e+06	8.98333e+08	8.72098e+07	1.43333e+09	2.82843e+08
MPN295	1.53333e+09	1.88562e+08	7.05241e+08	1095000000	2.12132e+07	1.63333e+09	1.88562e+08	2450000000	3.53553e+08
MPN296	330000000	NC	5.58377e+07	135000000	7.07107e+06	240000000	NC	345000000	3.53553e+07
MPN297	4.83333e+08	6.12826e+07	2.74956e+08	2.71583e+08	5.37401e+07	4.66833e+08	4.47834e+06	7.16667e+08	1.46135e+08
MPN298	ND	NC	89251.5	ND	NC	ND	NC	ND	NC
MPN299	2.31667e+08	3.06413e+07	7.30123e+07	171000000	1.41421e+06	210000000	1.41421e+07	3.88333e+08	1.01352e+08
MPN300	5.53333e+07	1.64992e+07	1.4992e+07	6.46667e+07	3.74767e+06	6.68333e+07	4.94975e+06	81500000	1.53206e+07
MPN301	141000000	2.2156e+07	7.39236e+07	1.14333e+08	1.41421e+07	1.26667e+08	1.93276e+07	185000000	2.59272e+07
MPN302	7.38333e+08	1.39064e+08	2.35828e+08	6.56667e+08	5.16188e+07	8.71667e+08	5.89256e+07	1.24667e+09	7.54247e+07
MPN303	9.13333e+08	8.48528e+07	1.757e+08	7.78333e+08	3.04056e+07	1.07667e+09	1.27279e+08	1.51667e+09	1.17851e+08
MPN307	1.12833e+07	2.89914e+06	4240964	8.36667e+06	424264	10625000	2.65165e+06	9.66667e+06	235702
MPN308	39500000	1.01352e+07	1.83023e+07	2.01667e+07	424264	3.38167e+07	6.10469e+06	33500000	2.6163e+07
MPN309	295000000	7.07107e+06	4.26183e+07	250000000	2.82843e+06	4.43333e+08	7.07107e+07	6.46667e+08	1.03709e+08
MPN310	650000000	3.77124e+07	3.65028e+08	4.83333e+08	0	695000000	6.83537e+07	9.81667e+08	1.29636e+08
MPN311	480000000	6.59966e+07	2.78516e+08	3.51667e+08	1.20208e+07	505000000	1.06066e+08	8.08333e+08	1.90919e+08
MPN312	139500000	1.24922e+07	7.59307e+07	1.16667e+08	3.53553e+07	8.33333e+07	1.08423e+07	1.09583e+08	5.77471e+06
MPN314	2300000000	3.77124e+08	7.18275e+08	2.31667e+09	7.07107e+07	3.51667e+09	1.17851e+08	4.81667e+09	5.42115e+08
MPN315	5.83333e+08	5.18545e+07	3.82786e+08	7.31667e+08	2.12132e+07	835000000	3.06413e+07	1.22333e+09	2.02704e+08
MPN316	23500000	1.64992e+06	7.77222e+06	3.13333e+07	2.33345e+06	37000000	3.29983e+06	6.08333e+07	1.06066e+07
MPN317	3.83333e+07	4.71405e+06	4.17185e+07	5.06667e+07	5.65685e+06	5.83333e+07	1.13137e+07	1.00833e+08	3.84195e+07
MPN318	7.83333e+07	1.13137e+07	1.59124e+07	3.85167e+07	848528	107000000	6.08112e+07	1.22333e+08	6.12826e+06
MPN319	6.20833e+07	1.35529e+07	25879372	4.74667e+07	1.06773e+07	8.24833e+07	3.6086e+07	83900000	3.97394e+07
MPN320	6.26667e+08	4.71405e+07	2.23605e+08	1.36833e+09	0	845000000	4.47834e+07	9.65e+08	1.95633e+08
MPN321	3.11667e+08	9.19239e+07	1.5628e+08	5.78333e+08	4.03051e+07	3.13333e+08	4.71405e+07	4.83333e+08	5.65685e+07
MPN322	1.07333e+09	2.73415e+08	2.64618e+08	2100000000	1.62635e+08	1.03333e+09	4.71405e+06	1.78333e+09	1.64992e+08
MPN323	2.28333e+08	7.77817e+07	3.81025e+07	405500000	7.49533e+07	1.68333e+08	2.12132e+07	282500000	1.06066e+07
MPN324	8.18333e+08	1.90919e+08	1.91554e+08	1250000000	2.82843e+07	7.58333e+08	7.07107e+06	1.28333e+09	7.07107e+07
MPN325	4.53333e+08	7.07107e+07	3.24932e+07	189500000	1.48492e+07	3.86667e+08	5.18545e+07	5.56667e+08	4.71405e+06
MPN326	1.03333e+08	2.73415e+07	9.77135e+07	1.04167e+08	3.53553e+06	1.33167e+08	5.89256e+06	200000000	1.3435e+08
MPN327	320000000	2.82843e+07	3.53158e+07	90000000	6.78823e+06	260000000	1.41421e+07	400000000	9.89949e+07
MPN328	220000000	6.12826e+07	1.10959e+08	210000000	0	160000000	4.71405e+06	3.41667e+08	4.00694e+07
MPN329	33500000	5.42115e+06	2.55544e+07	2.43333e+07	0	27500000	1.17851e+06	3.73333e+07	7.54247e+06
MPN330	76500000	3.06413e+06	4.19328e+07	5.11667e+07	212132	68500000	235702	1.015e+08	1.67349e+07
MPN331	8.23333e+08	1.17851e+08	3.08145e+08	5.88333e+08	1.20208e+07	825000000	1.01352e+08	1.20667e+09	1.31993e+08
MPN332	9.23333e+08	1.7442e+08	410988024	615000000	7.07107e+06	8.83333e+08	6.59966e+07	1.28333e+09	2.59272e+08
MPN333	16000000	NC	3.27517e+06	6520000	664680	2300000	NC	10025000	1.05005e+07
MPN335	ND	NC	906375	ND	NC	ND	NC	ND	NC
MPN336	1.07167e+08	1.3435e+07	5.22676e+07	1.27833e+08	1.06066e+07	135000000	1.17851e+07	190000000	9.42809e+06
MPN337	9.5e+07	1.17851e+07	1.6683e+07	6.01667e+07	707107	8.48333e+07	8.24958e+06	1.26667e+08	1.88562e+07
MPN338	2.73333e+08	1.08423e+08	1.23444e+08	1.28333e+08	2.82843e+06	5.26667e+08	5.04403e+08	335000000	1.64992e+07
MPN339	36750000	353553	15098184	23500000	707107	30250000	1.09602e+07	53250000	1.6617e+07
MPN340	5.81667e+07	1.24922e+07	1.27915e+07	2.48333e+07	4.94975e+06	46500000	3.53553e+06	7.91667e+07	1.62635e+07
MPN341	ND	NC	1.58311e+06	3600000	141421	ND	NC	ND	NC
MPN342	3.13333e+07	1.88562e+06	7.56353e+06	2.31667e+07	1.69706e+06	2.38333e+07	1.17851e+06	30000000	6.59966e+06
MPN344	ND	NC	1.53609e+06	320000	1.08894e+06	ND	NC	ND	NC
MPN348	26000000	4.24264e+06	1.23644e+07	ND	NC	25000000	NC	33500000	3.53553e+06
MPN349	1.98333e+08	2.59272e+07	6.63657e+07	1.84833e+08	9.89949e+06	1.96667e+08	1.41421e+07	2.76667e+08	4.71405e+07
MPN352	3.61667e+08	1.64992e+07	343417178	2.28333e+08	0	3.38333e+08	1.17851e+07	495000000	5.89256e+07
MPN353	1.26667e+08	4.71405e+06	22959249	9.11667e+07	7.2832e+06	1.36667e+08	0	195000000	3.06413e+07
MPN354	220000000	1.88562e+07	5.64389e+07	265000000	2.12132e+07	2.56667e+08	1.88562e+07	3.78333e+08	8.72098e+07
MPN355	51250000	7.42462e+06	34673498	47000000	3.81838e+06	5.38333e+07	1.64992e+06	90000000	4.24264e+06
MPN356	4.06667e+07	0	2.35735e+07	9.21667e+07	8.46407e+07	4.11667e+07	4.94975e+06	6.71667e+07	1.43778e+07
MPN357	1.21333e+08	7.54247e+06	2.96305e+07	80500000	212132	1.08667e+08	9.89949e+06	170000000	2.82843e+07
MPN358	1.25833e+08	2.00347e+07	6.08363e+07	1.03167e+08	1.13137e+07	1.33333e+08	4.71405e+06	2.08333e+08	1.64992e+07
MPN359	1.72667e+08	1.69706e+07	2.00465e+08	8.63333e+07	1.20208e+07	146500000	3.3234e+07	1.53167e+08	4.26621e+07
MPN360	2.61833e+08	9.66379e+06	138556607	1.21833e+08	1.55563e+07	200750000	1.06066e+06	2.86167e+08	1.57921e+07
MPN361	1.04833e+08	1.43778e+07	5.06556e+07	7.83333e+07	3.81838e+06	9.71667e+07	3.53553e+06	132500000	5.89256e+06
MPN362	26000000	3.29983e+06	7.9187e+06	17500000	1.69706e+06	2.48333e+07	2.12132e+06	4.43333e+07	1.27279e+07
MPN367	ND	NC	ND	20500000	4.94975e+06	ND	NC	72000000	NC
MPN368	ND	NC	ND	2575000	106066	ND	NC	ND	NC
MPN376	2.18333e+08	3.53553e+07	2.18017e+08	3.38333e+08	2.6163e+07	4.83333e+08	4.71405e+06	550000000	4.24264e+07
MPN377	2700000000	9.42809e+07	6.96834e+08	2.45833e+09	2.26274e+08	2.81667e+09	3.06413e+08	3.68333e+09	5.42115e+08
MPN378	1.10333e+08	1.08423e+07	4.64759e+07	1.06667e+08	7.77817e+06	125000000	7.07107e+06	1.96667e+08	3.77124e+07
MPN379	1.41667e+08	7.07107e+06	6.73374e+07	101000000	5.65685e+06	1.53333e+08	9.42809e+06	2.23333e+08	2.82843e+07
MPN380	176000000	8.10816e+07	9.39571e+07	195000000	1.69706e+07	1.44833e+08	9.19239e+06	2.21667e+08	1.06066e+08
MPN381	4.06667e+08	4.24264e+07	9.48204e+07	300000000	2.40416e+07	4.41667e+08	2.59272e+07	620000000	1.46135e+08
MPN382	ND	NC	5.73859e+06	2800000	NC	6700000	NC	ND	NC
MPN383	3.51667e+08	8.24958e+07	1.40476e+08	3.93333e+08	3.3234e+07	4.18333e+08	8.72098e+07	5.86667e+08	1.13137e+08
MPN384	4.73333e+08	5.18545e+07	1.51229e+08	485000000	6.78823e+07	5.78333e+08	4.00694e+07	7.83333e+08	8.95669e+07
MPN385	ND	NC	27631966	66000000	5.65685e+06	ND	NC	ND	NC
MPN386	1.11833e+09	9.66379e+07	3.10401e+08	1.53333e+09	2.33345e+08	1.50667e+09	5.56257e+08	2.13333e+09	4.71405e+07
MPN387	420000000	4.71405e+07	1.37709e+08	245000000	1.13137e+07	4.08333e+08	1.17851e+07	505000000	4.94975e+07
MPN388	5.78333e+08	2.12132e+07	2.34995e+08	4.61667e+08	9.68736e+07	6.06667e+08	4.24264e+07	7.88333e+08	1.62635e+08
MPN389	1.86667e+09	2.35702e+08	6.69785e+08	1.19833e+09	9.19239e+07	1650000000	1.17851e+08	2450000000	4.47834e+08
MPN390	2800000000	5.65685e+08	4.70647e+08	1.93333e+09	1.41421e+08	2.81667e+09	2.59272e+08	3.83333e+09	3.77124e+08
MPN391	3.21667e+09	2.59272e+08	1.0175e+09	2.16667e+09	0	4.08333e+09	3.53553e+08	5.26667e+09	5.65685e+08
MPN392	6.33333e+09	1.13137e+09	1.28467e+09	3850000000	2.82843e+07	4.66667e+09	1.41421e+08	7.08333e+09	1.39064e+09
MPN393	7.93333e+09	8.48528e+08	2.47598e+09	5200000000	4.24264e+07	6.16667e+09	6.12826e+08	9.31667e+09	1.17851e+08
MPN394	4450000000	5.42115e+08	1.13738e+09	2.71667e+09	9.19239e+07	3.61667e+09	3.53553e+08	5.03333e+09	8.01388e+08
MPN395	205000000	2.12132e+07	62954291	145000000	1.13137e+07	1.88333e+08	7.07107e+06	2.68333e+08	3.53553e+07
MPN396	2.16667e+08	3.29983e+07	6.84005e+07	1.34667e+08	2.12132e+06	190000000	0	2.68333e+08	2.35702e+06
MPN397	140000000	1.88562e+07	6.10895e+07	1.33333e+08	2.82843e+06	1.46667e+08	4.71405e+06	200000000	4.24264e+07
MPN398	3.06667e+08	3.77124e+07	1.54485e+08	280000000	1.41421e+07	330000000	5.18545e+07	465000000	6.83537e+07
MPN399	1.69333e+08	7.16535e+07	7.14916e+07	1.51667e+08	7.07107e+06	1.56683e+08	1.65227e+07	249300000	5.75585e+07
MPN400	109500000	1.01352e+07	2.37261e+07	8.96667e+07	4.24264e+06	1.19167e+08	1.06066e+07	160000000	2.35702e+07
MPN401	1.36667e+09	1.88562e+08	5.87117e+08	1.02167e+09	2.12132e+07	1450000000	1.64992e+08	1950000000	1.64992e+08
MPN402	170000000	1.88562e+07	5.9636e+07	1.76667e+08	2.33345e+07	1.73333e+08	3.29983e+07	3.23333e+08	3.77124e+07
MPN404	ND	NC	3128321	ND	NC	ND	NC	ND	NC
MPN406	1.44517e+08	1.38829e+07	5.17148e+07	1.09333e+08	2.21324e+07	1.33183e+08	1.1573e+07	2.32333e+08	8.1553e+07
MPN407	3.96667e+07	8.01388e+06	1.58455e+07	5.06667e+07	494975	53500000	6.83537e+06	67500000	4.94975e+06
MPN408	2.06667e+08	3.77124e+07	2.68933e+07	135000000	1.62635e+07	1.98333e+08	1.64992e+07	270000000	1.41421e+07
MPN410	ND	NC	ND	6800000	NC	3300000	NC	5000000	141421
MPN415	7.93333e+07	1.69706e+07	2.79284e+07	4.41667e+07	212132	5.58333e+07	1.17851e+06	72000000	471405
MPN416	1.55333e+07	1.60278e+06	1151275	1.03833e+07	424264	17000000	707107	1.37333e+07	6.97679e+06
MPN419	2.28333e+08	NC	6.16468e+07	2.01667e+08	NC	235000000	NC	3.83333e+08	NC
MPN420	4.11667e+08	3.53553e+07	1.62967e+08	2.63333e+08	9.19239e+06	3.83333e+08	3.29983e+07	5.11667e+08	4.47834e+07
MPN421	2.51833e+07	7.99031e+06	8.65752e+06	2.70833e+07	212132	19000000	2.40416e+07	16300000	2.03647e+07
MPN422	41500000	1.01352e+07	1.80829e+07	60500000	2.54558e+06	6.11667e+07	5.89256e+06	1e+08	1.31993e+07
MPN423	67250000	1.52028e+07	6.70089e+07	8.40833e+07	1.31522e+07	102000000	4.94975e+06	165000000	1.64992e+07
MPN424	11500000	707107	6.42676e+06	2915000	NC	15500000	2.12132e+06	19000000	4.24264e+06
MPN425	1.38333e+08	3.06413e+07	85980063	136500000	9.19239e+06	145000000	1.64992e+07	2.31667e+08	2.12132e+07
MPN426	210000000	3.29983e+07	7.65852e+06	1.51667e+08	7.07107e+06	200000000	3.77124e+07	2.76667e+08	5.65685e+07
MPN427	2.73333e+08	1.41421e+07	6.92797e+07	340000000	1.41421e+07	335000000	4.00694e+07	5.16667e+08	4.24264e+07
MPN428	1850000000	2.12132e+08	7.44657e+08	1.76667e+09	1.41421e+08	2.38333e+09	2.35702e+07	3.71667e+09	4.00694e+08
MPN429	1.83333e+09	5.65685e+08	8.97123e+08	1450000000	1.13137e+08	2.11667e+09	4.47834e+08	2.43333e+09	4.71405e+08
MPN430	7.58333e+09	6.36396e+08	2.93049e+09	7.48333e+09	7.07107e+07	9.75e+09	9.66379e+08	13000000000	1.88562e+09
MPN431	68000000	NC	1.05197e+07	57000000	2.82843e+06	71000000	NC	59750000	2.72236e+07
MPN432	3.63333e+07	5.18545e+06	9.5731e+06	2.86667e+07	1.90919e+06	41000000	4.24264e+06	5.73333e+07	8.95669e+06
MPN433	2.23333e+07	8.01388e+06	7.5669e+06	2.08333e+07	5.44472e+06	34000000	942809	36650000	9.92307e+06
MPN434	4550000000	7.77817e+08	9.907e+08	4.16667e+09	9.19239e+07	4.88333e+09	4.47834e+08	6.91667e+09	7.30677e+08
MPN435	31250000	1.37886e+07	1.90286e+06	21750000	7.35391e+06	28250000	1.06066e+06	34500000	1.76777e+07
MPN436	200000000	3.77124e+07	7.00053e+07	1.21667e+08	2.12132e+06	1.91667e+08	4.47834e+07	2.68333e+08	1.17851e+07
MPN443	23000000	3.77124e+06	5.48848e+06	1.11667e+07	70710.7	1.98333e+07	1.17851e+06	3.23333e+07	7.54247e+06
MPN444	180000000	2.82843e+07	77459196	99500000	4.94975e+06	180000000	2.35702e+07	2.43333e+08	3.77124e+07
MPN445	1.48333e+08	1.17851e+07	2.08994e+07	1.47833e+08	7.77817e+06	1.78333e+08	1.17851e+07	2.31667e+08	2.35702e+06
MPN446	8.26667e+08	8.95669e+07	3.46068e+08	4.01667e+08	1.20208e+07	7.13333e+08	6.59966e+07	1.03833e+09	1.81491e+08
MPN447	9.23333e+08	8.01388e+07	3.79783e+08	7.08333e+08	1.62635e+07	1.08167e+09	1.20208e+08	1.59167e+09	3.88909e+08
MPN449	1.03167e+08	1.81491e+07	3.58458e+07	6.88333e+07	4.94975e+06	9.76667e+07	9.42809e+06	1.42167e+08	2.52201e+07
MPN450	12250000	NC	1.62664e+06	14850000	5.3033e+06	9800000	4.52548e+06	17000000	NC
MPN452	1.01e+09	1.46135e+08	6.5111e+08	9.4e+08	1.15258e+08	1.19167e+09	1.53206e+08	1.81667e+09	3.53553e+08
MPN454	6.23333e+08	8.48528e+07	1.35365e+08	395000000	3.53553e+07	6.08333e+08	4.47834e+07	730000000	1.13137e+08
MPN455	49000000	2.82843e+06	ND	25475000	1.20208e+07	25500000	4.94975e+06	35000000	2.82843e+06
MPN456	380000000	2.82843e+07	2.00988e+08	2.93333e+08	1.20208e+07	4.33333e+08	4.24264e+07	575000000	1.1078e+08
MPN459	2.42167e+07	3.93623e+06	8.60169e+06	21500000	1.69706e+06	3.61667e+07	4.47834e+06	4.38333e+07	1.24922e+07
MPN460	7800000	141421	1.97379e+07	2.78167e+07	2.5173e+07	11500000	707107	14750000	3.88909e+06
MPN461	1.44833e+08	6.38753e+07	2.78436e+07	101500000	1.41421e+06	1.31833e+08	4.73762e+07	2.01667e+08	4.94975e+07
MPN466	ND	NC	87423.5	ND	NC	ND	NC	ND	NC
MPN469	5.23333e+07	5.65685e+06	3.10466e+07	2.57667e+07	6.01041e+06	41000000	1.41421e+06	57500000	2.99342e+07
MPN470	1.81667e+09	3.06413e+08	7.60033e+08	1.33333e+09	1.41421e+08	2.18333e+09	2.59272e+08	3.38333e+09	6.83537e+08
MPN471	460000000	NC	1.61579e+08	10450000	777817	400000000	NC	ND	NC
MPN472	1.78333e+08	3.53553e+07	6.37439e+07	1.53333e+08	4.94975e+06	170000000	9.42809e+06	2.58333e+08	2.59272e+07
MPN473	2.21667e+07	2.12132e+06	1.52323e+07	1.91667e+07	707107	2.51667e+07	235702	36000000	5.65685e+06
MPN474	1.35167e+09	1.01352e+08	4.56605e+08	1450000000	9.19239e+07	1455000000	1.57921e+08	2400000000	8.48528e+08
MPN474a	5.48333e+08	8.72098e+07	3.21886e+08	672500000	6.01041e+07	955000000	4.94975e+07	1.23667e+09	3.01699e+08
MPN475	5.18333e+07	7.77817e+06	1.69968e+07	27500000	1.41421e+06	3.18333e+07	2.59272e+06	5.21667e+07	235702
MPN476	1.63333e+08	6.12826e+07	6.10353e+07	1.24833e+08	1.55563e+07	100500000	235702	150000000	9.42809e+06
MPN477	27000000	NC	10959309	11000000	1.59099e+06	34000000	NC	33000000	5.65685e+06
MPN478	2.01667e+08	3.06413e+07	5.97517e+07	1.66667e+08	1.41421e+07	165500000	3.06413e+06	285000000	1.17851e+07
MPN479	1.88333e+09	3.53553e+08	4.90556e+08	1.69667e+09	4.24264e+07	2000000000	1.41421e+08	3.26667e+09	4.71405e+08
MPN480	99000000	2.96985e+07	5.93475e+07	91000000	4.24264e+06	1.49833e+08	4.47834e+06	185000000	1.17851e+07
MPN481	3.56667e+07	1.88562e+06	1.46903e+07	4.63333e+07	3.3234e+06	47000000	1.41421e+06	6.33333e+07	7.07107e+06
MPN482	160000000	2.82843e+07	4.2217e+06	ND	4.84368e+06	88300000	3.06884e+07	5150000	3.3234e+06
MPN483	8.06667e+07	6.59966e+06	65302563	67000000	2.10011e+07	88500000	6.83537e+06	1.23167e+08	2.00347e+07
MPN487	1.41667e+08	2.12132e+07	7.97414e+07	1.23167e+08	1.41421e+06	143500000	2.33345e+07	2.13333e+08	4.24264e+07
MPN488	33375000	3.35876e+06	5.79967e+07	29500000	1.13137e+06	32750000	1.87383e+07	61750000	7.42462e+06
MPN488a	ND	NC	1.24934e+07	2000000	424264	ND	NC	ND	NC
MPN489	205000000	1.64992e+07	91284936	96000000	1.11016e+07	1.91667e+08	2.12132e+07	250000000	1.88562e+07
MPN490	1.02833e+07	4.78476e+06	7.33051e+06	3600000	4.38406e+06	9.68333e+06	1.86205e+06	15400000	2.96985e+06
MPN491	3.03333e+08	5.18545e+07	1.46519e+08	3.11667e+08	1.20208e+07	2.93333e+08	1.41421e+07	3.98333e+08	4.00694e+07
MPN492	4.41667e+07	1.1078e+07	1.40979e+07	31500000	2.12132e+06	46500000	707107	5.06667e+07	1.27279e+07
MPN493	2.83333e+07	9.42809e+06	3.12344e+07	4.71667e+07	494975	39000000	471405	5.16667e+07	5.18545e+06
MPN494	8.33333e+07	1.36707e+07	5.05526e+07	89000000	5.23259e+06	92000000	4.71405e+06	1.48167e+08	2.19203e+07
MPN495	3.46667e+08	2.82843e+07	9.26934e+07	248500000	3.04056e+07	390000000	1.41421e+07	5.68333e+08	6.36396e+07
MPN496	9.06667e+06	2.35702e+06	539325	535000	21213.2	5050000	1.76777e+06	7000000	NC
MPN498	2.07833e+07	3.41768e+06	4.15077e+06	13575000	989949	1.15833e+07	5.20902e+06	29100000	1.27279e+06
MPN499	32525000	9.86414e+06	12415788	28750000	282843	16750000	1.37886e+07	4.35833e+07	5.77471e+06
MPN502	ND	NC	930655	ND	NC	ND	NC	ND	NC
MPN506	5.36667e+07	5.18545e+06	3.79937e+07	20500000	1.69706e+06	28000000	0	27500000	1.20208e+07
MPN507	6525000	1.6617e+06	5.6903e+06	ND	NC	3800000	NC	7000000	NC
MPN509	5075000	2.01525e+06	2.68287e+06	2.91667e+07	1.62635e+06	6000000	2.30988e+06	1.01333e+07	188562
MPN515	1.06167e+09	1.48492e+08	3.12707e+08	7.33333e+08	9.89949e+07	9.66667e+08	6.59966e+07	1.51667e+09	3.06413e+08
MPN516	1.00333e+09	8.95669e+07	4.33679e+08	895000000	4.24264e+07	9.5e+08	9.42809e+07	1.46667e+09	3.29983e+08
MPN517	5.91667e+08	5.89256e+07	4.13088e+08	890000000	4.24264e+06	8.56667e+08	4.71405e+07	1.36667e+09	1.88562e+08
MPN518	7.08333e+08	1.06066e+08	2.22069e+08	6.33333e+08	4.24264e+07	775000000	8.72098e+07	1.12167e+09	2.05061e+08
MPN519	74250000	3.88909e+06	2.20709e+07	41500000	3.81838e+06	6.16667e+07	6.12826e+06	9.51667e+07	3.65339e+07
MPN520	2.38333e+08	2.59272e+07	1.37578e+08	285000000	9.19239e+06	2.98333e+08	3.53553e+07	4.13333e+08	5.65685e+07
MPN520a	7.96e+07	NC	2.55519e+07	6.83333e+07	NC	8.00333e+07	NC	1.33333e+08	NC
MPN521	49500000	8.24958e+06	2.16724e+07	4.91667e+07	4.03051e+06	40500000	6.83537e+06	68000000	8.95669e+06
MPN522	2.47833e+07	3.13484e+06	1.60497e+07	2.85833e+07	1.27279e+06	15050000	5.58614e+06	34750000	1.16673e+07
MPN523	2.81667e+08	2.59272e+07	1.03171e+08	1.56167e+08	9.89949e+06	2.41667e+08	4.47834e+07	3.63333e+08	9.42809e+06
MPN525	1350000	353553	ND	1700000	NC	12000000	NC	2200000	141421
MPN526	1.08333e+08	1.79134e+07	7.94446e+07	1.11333e+08	1.27279e+07	115000000	1.64992e+07	1.76667e+08	4.71405e+06
MPN528	630000000	9.42809e+06	2.5739e+08	5.98333e+08	3.81838e+07	735000000	2.35702e+06	9.91667e+08	1.3435e+08
MPN529	231500000	6.29325e+07	162377359	145500000	1.3435e+07	370000000	1.41421e+07	5.91667e+08	7.07107e+06
MPN530	1.55833e+09	2.94628e+08	1.62566e+08	1.23833e+09	1.41421e+07	1380000000	2.35702e+07	1.92167e+09	1.57921e+08
MPN531	4.08333e+08	7.30677e+07	134578664	4.13333e+08	1.83848e+07	4.18333e+08	1.64992e+07	6.03333e+08	6.12826e+07
MPN532	3.58333e+08	3.06413e+07	201573682	205000000	6.57609e+07	3.53333e+08	8.95669e+07	4.81667e+08	1.24922e+08
MPN533	4.08333e+09	5.42115e+08	1.08772e+09	2.43333e+09	3.53553e+08	4.08333e+09	3.53553e+08	4.88333e+09	7.30677e+08
MPN537	ND	NC	930712	ND	NC	ND	NC	ND	NC
MPN538	420000000	8.48528e+07	1.41548e+08	2.03333e+08	2.33345e+07	300000000	3.29983e+07	4.86667e+08	9.89949e+07
MPN539	1385000000	1.15494e+08	7.26873e+08	750000000	7.07107e+07	1.38333e+09	1.64992e+08	1.87333e+09	3.67696e+08
MPN540	109850000	1.67349e+06	82972064	56200000	1.73948e+07	1.34517e+08	1.34586e+07	2.86333e+08	1.18323e+08
MPN541	425000000	1.64992e+07	9.79773e+07	248250000	2.19203e+07	3.23333e+08	1.41421e+07	530000000	2.68701e+08
MPN542	4.91667e+07	6.36396e+06	4.2355e+07	2.56667e+07	2.33345e+06	5.81667e+07	7.30677e+06	74000000	2.4513e+07
MPN543	41500000	4.94975e+06	1.38793e+07	3.01667e+07	1.62635e+06	3.63333e+07	2.82843e+06	63500000	7.30677e+06
MPN544	1.86667e+07	1.41421e+06	1.02662e+07	1.61667e+07	212132	1.81667e+07	4.47834e+06	3.28333e+07	7.30677e+06
MPN545	2.21667e+08	3.06413e+07	6.67992e+07	175000000	1.69706e+07	225000000	1.17851e+07	3.31667e+08	7.77817e+07
MPN546	1.98333e+08	1.64992e+07	7.6985e+07	185000000	2.12132e+07	1.81667e+08	2.35702e+06	2.78333e+08	2.59272e+07
MPN547	380000000	4.24264e+07	6.20839e+07	270000000	9.89949e+06	2.83333e+08	9.42809e+06	4.53333e+08	8.48528e+07
MPN548	16150000	2.6163e+06	1.14324e+07	5.98333e+06	304056	1.31833e+07	2.09775e+06	2.03583e+07	3.26448e+06
MPN549	1.83333e+08	1.41421e+07	8.52612e+07	1.34833e+08	1.13137e+07	1.83333e+08	2.35702e+07	2.83333e+08	4.71405e+07
MPN550	6.83333e+07	1.13137e+07	30033123	41000000	1.41421e+06	6.46667e+07	9.42809e+06	8.85e+07	1.67349e+07
MPN551	20500000	1.17851e+06	4.59961e+06	8600000	42426.4	15000000	2.82843e+06	19500000	NC
MPN552	80000000	1.50849e+07	2.18739e+07	4.61667e+07	212132	7.74833e+07	2.10011e+07	116000000	2.12132e+07
MPN553	350000000	5.18545e+07	1.50965e+08	3.08333e+08	1.83848e+07	3.31667e+08	2.59272e+07	5.23333e+08	9.89949e+07
MPN554	7.58333e+07	1.06066e+07	3.1035e+07	62500000	8.76812e+06	8.31667e+07	2.12132e+06	1.14667e+08	1.69706e+07
MPN555	2.83333e+09	5.65685e+08	1.14343e+09	1.81667e+09	9.19239e+07	2.66667e+09	9.42809e+07	3.73333e+09	9.42809e+07
MPN556	7.38333e+08	8.24958e+07	2.38839e+08	6.56667e+08	3.74767e+07	7.93333e+08	4.71405e+07	1.00667e+09	1.17851e+08
MPN557	8.16667e+07	9.89949e+06	4.01084e+07	1.00833e+08	1.13137e+07	8.16667e+07	0	1.33333e+08	9.42809e+06
MPN558	8.78333e+07	8.72098e+06	3.99685e+07	81000000	1.23037e+07	110000000	8.01388e+06	129000000	5.18545e+06
MPN559	23500000	3.53553e+06	1.57989e+07	12200000	1.20208e+06	24500000	3.53553e+06	30400000	7.9196e+06
MPN560	290000000	3.29983e+07	1.02273e+08	270000000	9.89949e+06	ND	NC	ND	NC
MPN561	4.13333e+07	1.27279e+07	4.12207e+06	6.93333e+07	6.57609e+06	9.03333e+07	4.71405e+06	1.49167e+08	3.88909e+07
MPN562	1.63333e+08	2.35702e+07	3.40833e+07	1.04833e+08	2.82843e+06	7.83333e+07	3.77124e+06	1.28167e+08	4.03051e+07
MPN563	7.01667e+07	2.47487e+07	3.15487e+07	7.51667e+07	3.53553e+06	45000000	6.59966e+06	66500000	235702
MPN564	41250000	7.42462e+06	1.91212e+07	60000000	2.96985e+07	5.15833e+07	5.0676e+06	140000000	2.82843e+07
MPN565	10400000	NC	3496174	ND	NC	12800000	3.11127e+06	18000000	NC
MPN566	230000000	3.29983e+07	107760430	1.86667e+08	2.33345e+07	2.56667e+08	2.82843e+07	335000000	3.53553e+07
MPN567	185000000	1.64992e+07	1.38493e+08	150000000	4.24264e+06	1.61667e+08	2.12132e+07	225000000	2.59272e+07
MPN568	57500000	5.89256e+06	2.84998e+07	53000000	3.25269e+06	42500000	2.852e+07	57000000	2.02704e+07
MPN569	38500000	9.19239e+06	5966988	18500000	3.53553e+06	45000000	1.41421e+06	39500000	NC
MPN572	4.58333e+09	6.83537e+08	1.07462e+09	3.21667e+09	7.07107e+07	3.88333e+09	2.12132e+08	5.56667e+09	9.42809e+08
MPN573	2.68333e+09	4.47834e+08	6.85692e+08	2.73333e+09	1.13137e+08	2.51667e+09	3.53553e+08	3.81667e+09	2.12132e+08
MPN574	4.11667e+09	5.42115e+08	1.21978e+09	1.27333e+09	3.53553e+07	3.61667e+09	2.59272e+08	5.13333e+09	4.71405e+08
MPN575	ND	NC	ND	160000	NC	3300000	NC	ND	NC
MPN576	7.11667e+08	1.3435e+08	2.11298e+08	7.58333e+08	1.71827e+08	820000000	3.77124e+07	1.11167e+09	1.24922e+08
MPN578a	ND	NC	3.64261e+06	ND	NC	ND	NC	ND	NC
MPN585	ND	NC	984312	ND	NC	ND	NC	ND	NC
MPN588	4100000	NC	3.29511e+06	4125000	1.0253e+06	ND	NC	7250000	NC
MPN590	ND	NC	ND	ND	NC	1300000	NC	2400000	NC
MPN591	54500000	1.1078e+07	5.28385e+07	7.88333e+07	1.13137e+07	117000000	0	1.49333e+08	1.27279e+07
MPN592	7.01667e+07	1.76777e+07	2.21139e+07	6.76667e+07	1.90919e+06	8.48333e+07	9.19239e+06	1.03e+08	1.60278e+07
MPN595	2.01833e+08	3.51196e+07	7.18093e+07	1.29667e+08	2.82843e+06	1.59667e+08	3.86552e+07	156500000	1.17851e+06
MPN597	9.7e+07	2.30988e+07	6.17339e+07	115000000	2.82843e+06	115000000	2.35702e+06	197000000	4.6669e+07
MPN598	8.65e+08	2.23917e+08	4.8326e+08	8.63333e+08	6.85894e+07	9.26667e+08	8.48528e+07	1600000000	4.71405e+07
MPN599	126500000	1.90919e+07	5.44927e+07	340000000	3.81838e+07	1.26167e+08	707107	245000000	4.47834e+07
MPN600	4.23333e+08	5.18545e+07	230964376	400000000	1.41421e+07	4.56667e+08	3.29983e+07	8.08333e+08	1.57921e+08
MPN601	9.25e+07	1.24922e+07	61954354	114000000	1.41421e+06	94500000	3.53553e+06	1.88333e+08	2.35702e+06
MPN602	2.06667e+08	3.77124e+07	5.37898e+07	170000000	0	205500000	2.99342e+07	3.43333e+08	3.77124e+07
MPN603	5325000	1.87383e+06	391450	17825000	4.45477e+06	6500000	2.26274e+06	10150000	6.85894e+06
MPN604	82250000	1.30815e+07	2.50002e+06	49500000	707107	79250000	4.59619e+06	150000000	7.07107e+06
MPN606	3700000000	3.29983e+08	1.00992e+09	3.58333e+09	2.12132e+07	4400000000	1.41421e+08	6200000000	6.59966e+08
MPN607	285000000	2.12132e+07	1.00694e+08	2.12167e+08	1.55563e+07	2.98333e+08	4.00694e+07	4.13333e+08	2.35702e+07
MPN608	1.56667e+08	1.88562e+07	7.00758e+07	1.58333e+08	2.12132e+06	165000000	1.64992e+07	2.63333e+08	5.18545e+07
MPN609	90000000	1.03709e+07	3.68483e+07	7.36667e+07	0	8.58333e+07	5.42115e+06	127500000	1.76777e+07
MPN610	7700000	NC	1.42386e+06	15100000	282843	9850000	NC	7050000	1.62635e+06
MPN611	1.73333e+08	1.88562e+07	6.09063e+07	220000000	1.41421e+07	2.06667e+08	1.88562e+07	280000000	2.35702e+07
MPN612	ND	NC	195466	ND	NC	ND	NC	ND	NC
MPN616	5.63333e+08	8.01388e+07	1.62597e+08	3.21667e+08	7.07107e+06	4.61667e+08	1.17851e+07	675000000	8.24958e+07
MPN617	1.74333e+08	2.68701e+07	85134401	4.73333e+07	8.20244e+06	1.83667e+08	7.54247e+06	2.53833e+08	9.35738e+07
MPN618	140000000	1.88562e+07	90051615	155000000	7.07107e+06	1.46667e+08	1.41421e+07	235000000	4.00694e+07
MPN619	170000000	2.35702e+07	3.07345e+07	125000000	1.69706e+07	1.63333e+08	2.35702e+07	2.48333e+08	5.42115e+07
MPN620	78500000	1.20208e+07	53863054	4.28333e+07	5.44472e+06	7.08333e+07	5.89256e+06	1.08667e+08	3.01699e+07
MPN621	4.03333e+08	4.71405e+07	1.87531e+08	375000000	4.94975e+06	4.21667e+08	4.00694e+07	6.33333e+08	1.46135e+08
MPN622	197000000	4.4312e+07	2.69693e+07	3.40367e+07	3.11127e+06	234000000	5.09117e+07	3.23833e+08	4.40763e+07
MPN623	8.03333e+07	2.16846e+07	2.95783e+07	1.09167e+08	8.20244e+07	63500000	1.1078e+07	9.63333e+07	1.31993e+07
MPN624	188500000	3.74767e+07	7.94453e+07	78700000	1.38593e+07	191750000	5.40937e+07	237250000	3.18198e+06
MPN625	1575000000	2.52201e+08	5.57523e+08	9.2e+08	1.55563e+08	1.53333e+09	4.24264e+07	2.48333e+09	2.12132e+08
MPN627	5.83333e+08	1.03709e+08	202447142	465000000	2.33345e+07	4.46667e+08	6.59966e+07	740000000	2.35702e+07
MPN628	3.21667e+08	4.94975e+07	1.5821e+08	1.98333e+08	7.07107e+06	2.91667e+08	2.59272e+07	4.38333e+08	4.94975e+07
MPN629	5.98333e+08	1.64992e+07	195450875	460000000	4.24264e+06	4.71667e+08	1.17851e+07	6.81667e+08	4.47834e+07
MPN630	5.06667e+07	6.59966e+06	1.91156e+07	28250000	212132	4.06667e+07	3.29983e+06	6.71667e+07	8.24958e+06
MPN631	1.01167e+09	1.81491e+08	224473127	615000000	3.53553e+07	8.66667e+08	2.82843e+07	1.43333e+09	1.41421e+08
MPN632	1.76667e+08	3.29983e+07	4.16249e+07	5.48333e+07	1.11016e+07	1.31e+08	4.57262e+07	1.68333e+08	1.17851e+07
MPN633	ND	NC	106531	ND	NC	ND	NC	ND	NC
MPN636	1.11833e+09	1.72063e+08	2.71684e+08	775000000	8.69741e+07	8.86667e+08	4.71405e+07	1.22333e+09	1.55563e+08
MPN637	21000000	NC	8592904	14000000	NC	17000000	NC	22000000	NC
MPN638	860000000	1.31993e+08	461523886	650000000	3.81838e+07	8.31667e+08	2.35702e+06	1.16333e+09	1.93276e+08
MPN639	2.61667e+07	3.06413e+06	11533695	1.73333e+07	4.94975e+06	2.51667e+07	4.00694e+06	3.26667e+07	4.24264e+06
MPN640	320000000	NC	4.74876e+06	1800000	NC	ND	NC	ND	NC
MPN641	2.61667e+07	3.06413e+06	1.28396e+06	1.49833e+07	1.41421e+06	1.73333e+07	942809	3.48333e+07	8.72098e+06
MPN642	19500000	3.53553e+06	4.73709e+07	1.11333e+07	2.40416e+06	17500000	707107	23000000	942809
MPN643	2.08333e+07	5.42115e+06	3.94505e+06	10850000	777817	1.56667e+07	1.88562e+06	2.51667e+07	707107
MPN645	5800000	518545	3.66103e+06	1600000	NC	2100000	NC	5600000	1.13137e+06
MPN646	9.76667e+06	1.7442e+06	4.08859e+06	ND	NC	5500000	NC	11950000	2.89914e+06
MPN647	7800000	1.13137e+06	2.69569e+06	4600000	989949	5675000	1.0253e+06	10175000	1.09602e+06
MPN652	19000000	5.65685e+06	9.53127e+06	15100000	212132	18500000	2.12132e+06	2.88333e+07	6.83537e+06
MPN653	113500000	6.36396e+06	4.79498e+07	1.14167e+08	1.13137e+07	1.40167e+08	7.77817e+06	202500000	2.00347e+07
MPN655	9350000	919239	600240	20900000	1.13137e+06	13500000	707107	22000000	NC
MPN656	6800000	1.27279e+06	4.91975e+06	4575000	636396	5150000	NC	8350000	1.06066e+06
MPN657	20000000	NC	5.71199e+06	5700000	1.55563e+06	9050000	1.3435e+06	1.37833e+07	3.84195e+06
MPN658	4.81667e+08	4.00694e+07	176488644	2.26667e+08	2.33345e+07	395000000	3.53553e+07	575000000	4.47834e+07
MPN659	8375000	176777	4.35811e+06	7100000	0	5000000	282843	7825000	2.2981e+06
MPN660	4.53333e+08	6.59966e+07	2.73663e+08	2.53333e+08	0	3.41667e+08	6.36396e+07	605000000	6.83537e+07
MPN661	46000000	2.82843e+06	7443580	5.41667e+07	1.62635e+06	6.01667e+07	9.66379e+06	68000000	8.01388e+06
MPN663	135000000	2.12132e+07	50929412	1.04333e+08	2.21324e+07	1.38333e+08	1.64992e+07	2.06667e+08	9.42809e+06
MPN664	1.91667e+08	2.59272e+07	1.34305e+08	1.35833e+08	6.15183e+07	290000000	1.88562e+07	330000000	1.88562e+07
MPN665	7.91667e+09	5.42115e+08	1.76569e+09	5900000000	3.04056e+08	8.01667e+09	2.59272e+08	9.61667e+09	7.30677e+08
MPN666	65000000	2.82843e+06	1.99715e+06	22000000	NC	49000000	9.89949e+06	73500000	6.36396e+06
MPN667	72500000	2.47487e+07	5.39306e+07	63000000	4.73762e+06	8.46667e+07	4.71405e+06	129000000	1.55563e+07
MPN668	1700000000	2.35702e+08	5.80221e+08	1.12333e+09	7.07107e+06	1.81667e+09	2.35702e+07	2.56667e+09	7.54247e+08
MPN669	142000000	1.60278e+07	6.17757e+07	135000000	7.07107e+06	1.47667e+08	1.27279e+07	215000000	3.06413e+07
MPN670	2.48333e+08	1.64992e+07	7.20482e+07	2.18333e+08	1.62635e+07	260000000	1.41421e+07	3.83333e+08	3.29983e+07
MPN671	8.18333e+08	1.06066e+08	2.78069e+08	4.78333e+08	2.82843e+06	710000000	2.82843e+07	985000000	9.19239e+07
MPN671a	2.27667e+07	4.10122e+06	1.93094e+07	29250000	1.48492e+06	12500000	3.53553e+06	34500000	2.19203e+07
MPN672	1.09167e+07	2.94628e+06	8.11688e+06	540000	NC	5225000	813173	6600000	424264
MPN673	6.01667e+08	2.35702e+06	1.45857e+08	388000000	1.13137e+08	6.53333e+08	7.07107e+07	9.28333e+08	7.77817e+07
MPN674	2700000000	3.77124e+08	8.47303e+08	1950000000	1.13137e+08	1.81667e+09	1.17851e+08	2.96667e+09	2.82843e+08
MPN677	1.26667e+08	3.77124e+07	6.10318e+07	1.22833e+08	5.65685e+06	122500000	2.47487e+07	179000000	8.6267e+07
MPN678	360000000	5.65685e+07	6.32996e+07	360000000	1.83848e+07	3.61667e+08	3.53553e+07	495000000	2.12132e+07
MPN679	4.01667e+07	4.00694e+06	21125436	27500000	1.13137e+06	34500000	707107	5.88333e+07	6.83537e+06
MPN680	70500000	707107	1.19012e+07	2.57167e+07	989949	3.97333e+07	6.03398e+06	9.37833e+07	2.05768e+07
MPN683	84000000	1.13137e+07	2.27876e+07	7.66667e+07	5.16188e+06	76000000	1.13137e+07	1.14333e+08	1.46135e+07
MPN684	1.12833e+08	1.95633e+07	23437422	1.08167e+08	1.67584e+07	1.05167e+08	1.15494e+07	1.61667e+08	2.59272e+07
MPN685	1.58333e+08	4.00694e+07	2.31315e+07	1.66667e+08	1.41421e+07	135000000	2.35702e+06	2.51667e+08	6.36396e+07
MPN686	1.88333e+08	3.53553e+07	1.71505e+08	1.53333e+08	1.41421e+07	2.28333e+08	2.12132e+07	3.41667e+08	9.19239e+07
MPN687	8.43333e+07	6.12826e+06	4.48674e+07	7.56667e+07	2.12132e+06	103500000	6.36396e+06	1.49333e+08	5.65685e+06
MPN688	8.31667e+08	1.20208e+08	4.13594e+08	8.03333e+08	3.74767e+07	1055000000	4.00694e+07	1450000000	7.07107e+07
