# Supplementary material for: Engineering a genome‐reduced bacterium to eliminate Staphylococcus aureus biofilms in vivo
Source: Mol Syst Biol. 2021 Oct 6;17(10):e10145. doi: 10.15252/msb.202010145 (PMC8493563; doi:10.15252/msb.202010145)
Supplement: Supplementary file 3 — Dataset EV2 [file MSB-17-e10145-s008.xlsx]

## Sheet: Legend
Dataset EV2. Doubling times of different chassis strains. Three independent cultures of each strain were grown for a short window of time (i.e. 48h) to estimate their doubling times in logarithmic phase. Table shows the average and standard deviation (s.d.) values of final protein content, final/initial protein content, growth rate and doubling time, as well as the P value after conducting a Fish…

## Sheet: Sheet1
Strain	Protein0h (μg)	Protein48h (μg)		Protein48h/Protein0h		Growth rate		Doubling time (h)		P value (compared to WTgp35 strain)
		Mean	s.d.	Mean	s.d.	Mean	s.d	Mean	s.d.
WTgp35	5	193.701	13.0567	38.7403	2.61134	0.0761537	0.00139648	9.10399	0.166408
∆mpn372	5	194.987	27.2774	38.9974	5.45548	0.0761925	0.00282266	9.10548	0.330901	0.993524
∆mpn133	5	138.431	7.13767	27.6862	1.42753	0.069168	0.00106083	10.0228	0.152527	0.000269 (***)
CV2	5	120.99	9.11654	24.1981	1.82331	0.0663404	0.00159607	10.4524	0.254007	0.000008 (****)
∆mpn051	5	183.963	10.8265	36.7925	2.1653	0.0750858	0.00124455	9.23311	0.154272	0.488569
∆mpn453	5	214.463	18.7755	42.8925	3.75509	0.0782516	0.00185841	8.86129	0.21246	0.204123
