# Supplementary material for: Engineering a genome‐reduced bacterium to eliminate Staphylococcus aureus biofilms in vivo
Source: Mol Syst Biol. 2021 Oct 6;17(10):e10145. doi: 10.15252/msb.202010145 (PMC8493563; doi:10.15252/msb.202010145)
Supplement: Supplementary file 4 — Dataset EV3 [file MSB-17-e10145-s009.xlsx]

## Sheet: Legend
Dataset EV3. Table showing all data from the secretome experiment. The column SecretomeP score indicates the in silico prediction of the Secretome P server (http://www.cbs.dtu.dk/services/SecretomeP/) a score over 0.5 indicates possible secretion. The Localization column indicates if the SignalP 3.0 server (http://www.cbs.dtu.dk/services/SignalP-3.0/) predicted a signal peptide cleavage site (SIG…

## Sheet: Sheet1
gene identifier	SecretomeP Score	Localization	T72h-Rep1		T72h-Rep2		T24h-Rep1		T24h-Rep2
			Ratio OUT/IN MS	P-Value	Ratio OUT/IN MS	P-Value	Ratio OUT/IN MS	P-Value	Ratio OUT/IN MS	P-Value	SUM RATIOS	SUM P-Values
MPN400	0.895	Membrane	77.1342	0	22.047	0	43.7854	0	9.31112	0	152.278	0
MPN036	0.667	SIGNALP	77.4381	0	23.2426	0	37.9999	0	3.89756	0	142.578	0
MPN592	0.911	Lipoprotein	35.1235	0	24.927	0	32.6846	0	3.19801	0	95.9331	0
MPN645	0.818	Lipoprotein	51.4042	0	NA	NC	43.8888	0	NA	NC	95.293	0
MPN647	0.935	Lipoprotein	12.3467	0	25.2246	0	26.7502	0	1.17037	0	65.4919	0
MPN084	0.891	Lipoprotein	34.5388	0	8.00715	0	13.0912	0	5.02404	0	60.6612	0
MPN644	0.816	Lipoprotein	26.5133	0	NA	NC	16.6785	0	NA	NC	43.1919	0
MPN509	0.564	SIGNALP	NA	NC	17.3335	0	25.2175	0	NA	NC	42.551	0
MPN625	0.088	Cytoplasm	2.01794	0	1.6793	0.042208	35.4626	0	0.223417	0.287057	39.3832	0.329265
MPN213	0.778	SIGNALP	14.5753	0	7.24568	0	12.9413	0	2.20622	0	36.9684	0
MPN489	0.892	Lipoprotein	7.86212	0	10.7588	0	9.31502	0	1.75824	0	29.6942	0
MPN142	0.904	SIGNALP	12.9376	0	2.56639	4.42066e-05	7.71858	0	6.06419	0	29.2867	4.42066e-05
MPN152	0.914	Lipoprotein	12.2649	0	14.6781	0	NA	NC	NA	NC	26.9429	0
MPN444	0.897	Lipoprotein	1.80611	0	1.88867	0.0124286	18.9103	0	1.60828	0	24.2133	0.012429
MPN454	0.821	Membrane	2.95659	0	11.2882	0	8.26242	0	NA	NC	22.5072	0
MPN642	0.841	Lipoprotein	5.01048	0	12.1807	0	4.49039	0	0.564478	0	22.246	0
MPN588	0.913	Lipoprotein	8.12984	0	2.91081	0	9.51992	0	NA	NC	20.5606	0
MPN506	0.911	Lipoprotein	6.31396	0	8.65563	0	NA	NC	5.26156	0	20.2312	0
MPN398	0.943	Membrane	2.00611	0	10.1569	0	3.86388	0	0.564921	0	16.5918	1.1682e-06
MPN436	0.876	Lipoprotein	0.178437	0.74905	1.02144	0.460963	14.6484	0	0.351138	0.0152278	16.1994	1.22524
MPN491	0.934	SIGNALP	3.16391	0	1.512	0.0948098	8.02243	0	1.14126	0	13.8396	0.0948098
MPN083	0.916	Lipoprotein	5.46642	0	2.61805	2.58083e-05	4.17641	0	1.01467	0	13.2756	2.58446e-05
MPN562	0.159	Cytoplasm	NA	NC	1.482	0.107956	11.0004	0	NA	NC	12.4824	0.107956
MPN186	0.114	Cytoplasm	1.1247	0.00494584	5.44615	0	5.76878	0	0.0778356	0.896913	12.4175	0.901858
MPN572	0.284	Cytoplasm	2.06184	0	5.08525	0	4.92309	0	0.202198	0.383679	12.2724	0.383679
MPN141	0.934	Membrane	3.99655	0	2.00354	0.00573866	4.46496	0	1.39022	0	11.8553	0.00573866
MPN390	0.065	Cytoplasm	2.20322	0	3.84898	0	4.93643	0	0.23442	0.241957	11.2231	0.241957
MPN082	0.613	Cytoplasm	2.41678	0	5.36162	0	3.11782	0.000117152	0.281162	0.0991619	11.1774	0.099279
MPN200	0.911	Lipoprotein	7.68342	0	NA	NC	2.51703	0.00335786	0.63775	0	10.8382	0.00335787
MPN459	0.898	membrane	9.9872	0	NA	NC	NA	NC	0.806809	0	10.794	0
MPN643	0.731	Lipoprotein	NA	NC	4.78951	0	4.81222	0	0.317533	0.0407043	9.91926	0.0407043
MPN372	0.696	Cytoplasm	3.2757	0	3.75025	0	2.53263	0.00311188	0.221372	0.295862	9.77995	0.298974
MPN302	0.143	Cytoplasm	2.36942	0	2.68705	1.22751e-05	4.13445	0	0.247143	0.195	9.43806	0.195013
MPN389	0.193	Cytoplasm	2.24067	0	4.01531	0	2.48802	0.00386235	0.356672	0.0127571	9.10067	0.0166195
MPN573	0.063	Cytoplasm	2.51069	0	3.49743	0	2.23419	0.0120727	0.409028	0.00192456	8.65134	0.0139973
MPN664	0.148	Cytoplasm	1.62316	8.84666e-06	3.9591	0	2.57508	0.00252236	0.237922	0.228457	8.39525	0.230988
MPN646	0.807	Lipoprotein	NA	NC	NA	NC	7.88396	0	NA	NC	7.88396	0
MPN051	0.909	Membrane-Internal	2.47669	0	3.72103	0	1.39876	0.181816	0.142886	0.672984	7.73937	0.8548
MPN263	0.093	Cytoplasm	0.642629	0.177917	2.71597	8.91583e-06	4.06627	0	0.281733	0.0979189	7.7066	0.275845
MPN668	0.061	Cytoplasm	2.55016	0	1.76673	0.0260734	2.84502	0.000599326	0.502374	2.44121e-05	7.66429	0.0266972
MPN376	0.914	Membrane-external	2.84776	0	1.2228	0.275521	2.67045	0.00154887	0.760798	0	7.50181	0.27707
MPN240	0.06	Cytoplasm	2.39887	0	2.99389	0	1.75989	0.0680538	0.25556	0.167223	7.40821	0.235278
MPN384	0.268	Cytoplasm	1.31112	0.000640737	4.27973	0	1.48427	0.147717	0.202693	0.381312	7.27782	0.52967
MPN004	0.066	Cytoplasm	1.64465	6.32746e-06	3.66923	0	1.73587	0.0732871	0.15909	0.596739	7.20883	0.670032
MPN227	0.068	Cytoplasm	1.71416	2.06397e-06	3.64331	0	1.61416	0.10463	0.220793	0.298376	7.19243	0.403009
MPN047	0.339	Cytoplasm	2.25764	0	4.87004	0	NA	NC	NA	NC	7.12768	0
MPN126	0.187	Cytoplasm	1.37981	0.000274024	3.75895	0	1.70723	0.0799246	0.275579	0.111934	7.12157	0.192133
MPN394	0.079	Cytoplasm	1.77652	0	2.84859	1.93206e-06	2.05039	0.02508	0.189647	0.444967	6.86515	0.47005
MPN429	0.084	Cytoplasm	1.69125	3.0041e-06	2.93724	0	1.92578	0.0393913	0.2153	0.322694	6.76957	0.362089
MPN574	0.839	Cytoplasm	2.16195	0	2.28624	0.000624917	1.93607	0.0380016	0.270409	0.124774	6.65467	0.1634
MPN391	0.11	Cytoplasm	1.99483	0	2.26892	0.000725293	1.98025	0.0324776	0.327589	0.030831	6.57159	0.0640339
MPN029	0.091	Cytoplasm	1.45837	9.72684e-05	1.95131	0.00822922	2.26627	0.0105413	0.623326	0	6.29927	0.0188678
MPN356	0.297	Cytoplasm	0.705807	0.127061	1.8306	0.0178672	3.41647	1.59037e-05	0.159338	0.595531	6.11221	0.740475
MPN472	0.078	Cytoplasm	0.973861	0.0196345	3.48765	0	1.10945	0.329162	0.233801	0.244391	5.80477	0.593188
MPN119	0.903	Cytoplasm	0.917305	0.0309475	2.75904	5.48821e-06	1.63036	0.0999731	0.289811	0.081534	5.59651	0.21246
MPN567	0.882	Cytoplasm	2.43439	0	2.47289	0.000112558	0.466638	0.723645	0.152262	0.629511	5.52618	1.35327
MPN053	0.446	Cytoplasm	0.984221	0.017999	1.65941	0.0468285	2.69942	0.00132983	0.166344	0.561165	5.5094	0.627322
MPN378	0.195	Cytoplasm	0.714309	0.12108	2.18142	0.00149921	2.43839	0.00488465	0.132238	0.71963	5.46635	0.847094
MPN606	0.125	Cytoplasm	1.07555	0.00796038	1.73916	0.0304849	2.35942	0.00701262	0.218664	0.307702	5.39279	0.35316
MPN542	0.89	Membrane-internal	NA	NC	NA	NC	5.35486	0	NA	NC	5.35486	0
MPN479	0.482	Cytoplasm	1.33574	0.000475451	1.47468	0.111352	2.31686	0.00846956	0.209117	0.351003	5.33639	0.4713
MPN678	0.134	Cytoplasm	1.18199	0.00274784	2.68883	1.2038e-05	1.32101	0.216766	0.129308	0.731874	5.32114	0.9514
MPN237	0.455	Cytoplasm	0.797912	0.0725796	1.40276	0.148838	2.88387	0.000480336	0.128386	0.735672	5.21292	0.95757
MPN629	0.165	Cytoplasm	1.15596	0.00360473	2.40799	0.000208982	1.37599	0.191668	0.144308	0.666525	5.08425	0.862007
MPN576	0.322	Cytoplasm	2.3784	0	1.56518	0.0744714	0.921225	0.444769	0.18476	0.469279	5.04956	0.988519
MPN314	0.08	Cytoplasm	1.54491	2.86893e-05	1.82239	0.0187793	1.2054	0.275302	0.227045	0.271757	4.79975	0.565867
MPN427	0.478	Cytoplasm	0.72653	0.112834	1.42912	0.134223	2.40536	0.00569257	0.237285	0.230878	4.79829	0.483628
MPN250	0.596	Membrane	1.886	0	1.79601	0.0219852	0.931779	0.438057	0.1044	0.824056	4.71819	1.2841
MPN050	0.133	Cytoplasm	0.951647	0.0235703	2.83848	2.17886e-06	0.679165	0.599172	0.236613	0.233452	4.70591	0.856197
MPN328	0.077	Cytoplasm	0.509596	0.320511	1.66089	0.0464715	2.24498	0.0115375	0.141403	0.679668	4.55687	1.05819
MPN631	0.07	Cytoplasm	0.61667	0.202099	1.17132	0.319596	2.15856	0.0164657	0.557901	0	4.50445	0.538162
MPN392	0.055	Cytoplasm	1.41788	0.00016732	1.6018	0.0625291	1.25727	0.24811	0.204568	0.372381	4.48153	0.683188
MPN280	0.082	Cytoplasm	1.08391	0.0073548	1.76968	0.0256339	1.33206	0.211572	0.205278	0.369017	4.39093	0.613578
MPN066	0.245	Cytoplasm	0.997588	0.0160616	1.89265	0.0121151	1.31041	0.221811	0.181476	0.485684	4.38213	0.735672
MPN621	0.094	Cytoplasm	1.0421	0.0108433	1.91057	0.0107868	1.16701	0.296329	0.195444	0.416404	4.31512	0.734363
MPN505	0.928	SIGNALP	NA	NC	NA	NC	4.28515	0	NA	NC	4.28515	0
MPN383	0.141	Cytoplasm	0.855296	0.0490638	1.58317	0.0684037	1.54642	0.12581	0.288108	0.0848029	4.27299	0.32808
MPN518	0.176	Cytoplasm	0.696202	0.134062	1.09144	0.393121	2.13757	0.0179043	0.165621	0.564737	4.09083	1.10982
MPN267	0.165	Cytoplasm	1.4712	8.15942e-05	1.11277	0.372985	1.23452	0.259856	0.188539	0.450465	4.00703	1.08339
MPN533	0.112	Cytoplasm	1.10691	0.00589299	1.24996	0.253538	1.42615	0.170396	0.199471	0.396809	3.9825	0.826636
MPN556	0.156	Cytoplasm	0.794625	0.0741514	1.69292	0.0392623	1.29236	0.230565	0.181672	0.484705	3.96157	0.828683
MPN393	0.199	Cytoplasm	1.14333	0.00410129	1.25448	0.249977	1.22522	0.26474	0.243276	0.208653	3.86631	0.727472
MPN632	0.082	Cytoplasm	0.973122	0.0197559	1.15957	0.330058	1.47309	0.151915	0.238539	0.226119	3.84432	0.727848
MPN058	0.898	Lipoprotein	0.469137	0.371734	1.94126	0.0088046	1.23638	0.258889	0.117626	0.777872	3.7644	1.4173
MPN684	0.928	Membrane	0.493175	0.340958	0.910427	0.570107	2.01253	0.0288748	0.316812	0.0415006	3.73295	0.981441
MPN607	0.81	Cytoplasm	0.766654	0.0885961	2.06187	0.0037686	0.699672	0.586346	0.177188	0.507138	3.70538	1.18585
MPN120	0.406	Cytoplasm	0.928332	0.0283944	1.37849	0.163203	1.0329	0.374915	0.262309	0.146894	3.60203	0.713407
MPN229	0.898	Cytoplasm	1.76236	0	0.743093	0.722621	0.736809	0.562893	0.234589	0.241296	3.47685	1.52681
MPN180	0.388	Cytoplasm	0.61388	0.20481	0.677014	0.774615	1.83948	0.0527549	0.295288	0.0716612	3.42566	1.10384
MPN619	0.169	Cytoplasm	0.89068	0.0379019	1.337	0.18977	1.01369	0.386709	0.161589	0.584556	3.40297	1.19894
MPN288	0.906	Lipoprotein	0.73992	0.104268	0.891489	0.588427	1.65462	0.0932851	NA	NC	3.28603	0.785981
MPN357	0.182	Cytoplasm	0.578041	0.241518	1.58316	0.0684073	0.929618	0.43943	0.175474	0.515712	3.26629	1.26507
MPN324	0.322	Cytoplasm	0.369534	0.505963	0.984519	0.497342	1.52657	0.132547	0.355168	0.0133917	3.23579	1.14924
MPN523	0.88	Lipoprotein	0.389684	0.478354	1.11404	0.371788	0.971856	0.412747	0.756908	0	3.23249	1.26289
MPN260	0.971	Membrane	0.114555	0.813531	1.26264	0.243606	1.83824	0.0529707	NA	NC	3.21543	1.11011
MPN419	0.171	Cytoplasm	0.661051	0.161913	1.37356	0.166229	1.06022	0.358346	0.108157	0.8116	3.20298	1.49809
MPN001	0.16	Cytoplasm	0.507129	0.32355	0.843181	0.634208	1.64126	0.0969262	0.181099	0.487571	3.17267	1.54226
MPN611	0.886	membrane-internal	0.368478	0.507409	1.69212	0.0394306	0.847815	0.491788	0.226349	0.274662	3.13476	1.31329
MPN555	0.044	Cytoplasm	0.6697	0.154733	0.675599	0.775664	1.36891	0.194796	0.39856	0.00289923	3.11277	1.12809
MPN273	0.172	Cytoplasm	1.06018	0.00918908	0.908503	0.571975	0.814392	0.513274	0.3131	0.0458054	3.09617	1.14024
MPN034	0.146	Cytoplasm	0.402283	0.461137	1.56258	0.0753817	0.854429	0.487538	0.24024	0.219755	3.05953	1.24381
MPN170	0.751	Cytoplasm	0.12452	0.804207	1.47103	0.113075	1.37427	0.192422	0.0694607	0.914533	3.03928	2.02424
MPN208	0.094	Cytoplasm	NA	NC	1.16894	0.321701	1.661	0.0915817	0.202548	0.382004	3.03249	0.795287
MPN407	0.075	Membrane	0.984473	0.0179607	0.807041	0.667286	NA	NC	1.21242	0	3.00393	0.685247
MPN386	0.126	Cytoplasm	0.479878	0.357867	0.854686	0.62345	1.29482	0.22936	0.35981	0.0115164	2.98919	1.22219
MPN321	0.24	Cytoplasm	0.175509	0.752243	0.658718	0.78797	1.86418	0.0486075	0.265086	0.139031	2.96349	1.72785
MPN207	0.905	Membrane	0.628442	0.190898	1.6835	0.0412817	0.544534	0.680168	0.08293	0.884979	2.9394	1.79733
MPN530	0.112	Cytoplasm	0.293285	0.609078	0.708214	0.750778	1.61866	0.103323	0.309944	0.0497406	2.9301	1.51292
MPN368	0.837	Cytoplasm	NA	NC	NA	NC	2.89408	0.000452916	NA	NC	2.89408	0
MPN591	0.907	Cytoplasm	0.69278	0.136618	0.888915	0.590903	1.29043	0.231512	NA	NC	2.87212	0.959034
MPN191	0.049	Cytoplasm	0.524571	0.302327	0.781229	0.690157	1.32808	0.213436	0.21515	0.323371	2.84903	1.52929
MPN322	0.382	Cytoplasm	0.376305	0.496681	1.03625	0.446447	1.10916	0.329331	0.305986	0.0550516	2.8277	1.32751
MPN063	0.038	Cytoplasm	0.85508	0.0491392	1.18865	0.304425	0.584319	0.656913	0.146735	0.655379	2.77479	1.66586
MPN320	0.459	Cytoplasm	0.49543	0.33812	1.34304	0.185748	0.693435	0.590257	0.218931	0.306526	2.75083	1.42065
MPN294	0.058	Cytoplasm	0.433287	0.419141	0.97817	0.503608	1.00658	0.391105	0.321405	0.0366355	2.73944	1.35049
MPN153	0.156	Cytoplasm	0.562701	0.258259	1.19845	0.295996	0.854017	0.487802	0.120886	0.76551	2.73605	1.80757
MPN425	0.208	Cytoplasm	0.403816	0.459046	1.25853	0.2468	0.782753	0.533577	0.246561	0.19702	2.69166	1.43644
MPN279	0.101	Cytoplasm	0.434914	0.416957	1.15552	0.333697	0.820347	0.509447	0.240466	0.218917	2.65124	1.47902
MPN284	0.887	Lipoprotein	0.364132	0.513364	1.02261	0.459815	0.943163	0.430837	0.315334	0.0431733	2.64524	1.44719
MPN233	0.876	Lipoprotein	0.438914	0.411602	1.05752	0.425722	0.65234	0.615787	0.443925	0.000437334	2.5927	1.45355
MPN228	0.875	Cytoplasm	0.227785	0.692151	0.364731	0.936588	1.7073	0.0799064	0.290529	0.0801829	2.59035	1.78883
MPN331	0.236	Cytoplasm	0.486984	0.348793	1.07235	0.411389	0.780429	0.535066	0.245767	0.199794	2.58553	1.49504
MPN602	0.839	Membrane	NA	NC	2.00688	0.00560519	0.398557	0.759103	0.1677	0.554449	2.57313	1.31916
MPN247	0.295	Cytoplasm	0.739941	0.104255	1.5811	0.0690818	NA	NC	0.190589	0.440302	2.51163	0.613638
MPN003	0.142	Cytoplasm	0.512456	0.317003	1.11394	0.371882	0.683321	0.596581	0.152802	0.626948	2.46252	1.91241
MPN245	0.211	Cytoplasm	0.462906	0.379858	1.35953	0.17503	0.491826	0.709907	0.090084	0.866611	2.40434	2.13141
MPN022	0.329	Cytoplasm	0.233661	0.685015	0.90376	0.576576	1.18045	0.288883	0.0714552	0.910556	2.38933	2.46103
MPN560	0.081	Cytoplasm	0.327608	0.563163	0.757807	0.710294	1.13786	0.312772	0.161306	0.585941	2.38458	2.17217
MPN355	0.143	Cytoplasm	NA	NC	2.22627	0.0010389	NA	NC	0.156446	0.609525	2.38272	0.610564
MPN381	0.716	Cytoplasm	0.44258	0.406709	0.778304	0.692705	0.981979	0.406407	0.179342	0.496358	2.3822	2.00218
MPN052	0.277	Lipoprotein	0.295739	0.605838	1.43213	0.132619	0.478022	0.717475	0.174448	0.520839	2.38034	1.97677
MPN481	0.127	Cytoplasm	0.55428	0.267697	1.6367	0.0525933	NA	NC	0.142721	0.673734	2.3337	0.994024
MPN493	0.068	Cytoplasm	0.751456	0.097275	NA	NC	1.19709	0.27979	0.374631	0.0069701	2.32318	0.384035
MPN043	0.976	Membrane	NA	0	1.53948	0.0838427	0.739625	0.561104	NA	0	2.2791	0.644947
MPN299	0.314	membrane	0.083691	0.840624	1.85231	0.0156334	0.291924	0.809285	0.0404434	0.95847	2.26837	2.62401
MPN171	0.256	Cytoplasm	0.0729354	0.849427	0.691449	0.763751	1.27829	0.237514	0.188117	0.452557	2.23079	2.30325
MPN278	0.278	Cytoplasm	NA	NC	2.20709	0.00121698	NA	NC	NA	NC	2.20709	0.00121698
MPN064	0.125	Cytoplasm	0.761482	0.0914826	0.829973	0.646429	0.433987	0.740965	0.177224	0.506956	2.20267	1.98583
MPN044	0.085	Cytoplasm	0.0890853	0.836084	1.17289	0.318209	0.79088	0.528369	0.143061	0.672194	2.19592	2.35486
MPN211	0.223	Cytoplasm	0.514279	0.314776	0.787317	0.684824	0.647367	0.618845	0.233755	0.244571	2.18272	1.86302
MPN161	0.307	Cytoplasm	NA	NC	2.08989	0.00305832	NA	NC	0.0856298	0.878271	2.17552	0.881329
MPN020	0.139	Cytoplasm	0.178028	0.749497	0.972249	0.509451	0.839235	0.497304	0.174134	0.522411	2.16365	2.27866
MPN261	0.59	Cytoplasm	0.467767	0.373516	1.02467	0.457786	0.501682	0.704445	0.151506	0.633089	2.14563	2.16884
MPN361	0.092	Cytoplasm	0.747763	0.0994755	0.696425	0.759939	0.533419	0.686546	0.16268	0.579213	2.14029	2.12517
MPN456	0.891	SIGNALP	0.356651	0.523606	0.967755	0.513885	0.565254	0.668138	0.244233	0.205222	2.13389	1.91085
MPN446	0.122	Cytoplasm	0.0928583	0.83286	1.4886	0.104954	0.430966	0.742538	0.113824	0.791812	2.12625	2.47216
MPN018	0.869	Membrane	0.126213	0.802596	1.55201	0.079167	0.338746	0.788089	0.0724826	0.908455	2.08946	2.57831
MPN408	0.189	membrane-external	0.366551	0.51005	0.95015	0.531233	0.610647	0.641184	0.160075	0.591948	2.08742	2.27441
MPN067	0.13	Cytoplasm	0.453168	0.392658	0.578941	0.840563	0.780754	0.534858	0.272942	0.11836	2.0858	1.88644
MPN395	0.047	Cytoplasm	0.18057	0.74671	0.748732	0.717927	0.848219	0.491529	0.30814	0.0521081	2.08566	2.00827
MPN238	0.18	Cytoplasm	0.493171	0.340963	0.88841	0.591389	0.534162	0.686121	0.168816	0.548911	2.08456	2.16738
MPN665	0.067	Cytoplasm	0.481316	0.356024	0.697127	0.759399	0.676386	0.600902	0.229668	0.260956	2.0845	1.97728
MPN402	0.349	Cytoplasm	0.38845	0.480044	1.06379	0.419655	0.465164	0.724439	0.155864	0.612323	2.07326	2.23646
MPN106	0.124	Cytoplasm	0.247306	0.668178	1.1135	0.372296	0.538796	0.683467	0.160549	0.589635	2.06015	2.31358
MPN254	0.047	Cytoplasm	NA	NC	NA	NC	1.77239	0.0654472	0.283709	0.0937024	2.0561	0.15915
MPN021	0.216	Cytoplasm	0.384065	0.486049	1.13468	0.352647	0.358926	0.778545	0.155324	0.614916	2.033	2.23216
MPN266	0.803	Cytoplasm	0.535274	0.289621	1.23818	0.262957	NA	NC	0.258834	0.157146	2.03229	0.709725
MPN627	0.076	Cytoplasm	0.497699	0.335275	0.759887	0.70853	0.518491	0.695023	0.24951	0.186921	2.02559	1.92575
MPN628	0.132	Cytoplasm	0.597926	0.220725	0.825257	0.650757	0.42418	0.746055	0.17554	0.515383	2.0229	2.13292
MPN216	0.921	Membrane	0.17458	0.753251	1.36532	0.171362	0.410296	0.753171	0.0443789	0.953893	1.99457	2.63168
MPN073	0.079	Cytoplasm	0.341369	0.544474	0.963468	0.518113	0.465316	0.724357	0.220867	0.298051	1.99102	2.08499
MPN166	0.811	Cytoplasm	0.107582	0.819889	0.94855	0.532806	0.810576	0.515726	0.119307	0.771543	1.98602	2.63996
MPN317	0.107	Cytoplasm	0.113301	0.814684	1.16487	0.325324	0.485762	0.713243	0.199425	0.397028	1.96336	2.25028
MPN557	0.246	Cytoplasm	NA	NC	NA	NC	1.93889	0.0376272	NA	NC	1.93889	0.0376272
MPN516	0.208	Cytoplasm	0.231299	0.687892	0.933969	0.547125	0.594844	0.650656	0.161994	0.582573	1.92211	2.46825
MPN258	0.088	Cytoplasm	0.142438	0.786747	0.797787	0.675564	0.760826	0.547601	0.220612	0.299161	1.92166	2.30907
MPN307	0.347	Cytoplasm	NA	NC	NA	NC	1.91951	0.0402598	NA	NC	1.91951	0.0402598
MPN155	0.124	Cytoplasm	0.357763	0.522085	0.832291	0.644295	0.557137	0.672873	0.170079	0.54263	1.91727	2.38188
MPN295	0.818	Cytoplasm	0.397895	0.467127	0.88782	0.591956	0.437015	0.739382	0.174701	0.519574	1.89743	2.31804
MPN430	0.054	Cytoplasm	0.381992	0.488888	0.735802	0.728633	0.683102	0.596718	0.0953728	0.851797	1.89627	2.66604
MPN428	0.091	Cytoplasm	0.477467	0.360964	0.580353	0.839713	0.701358	0.585287	0.135767	0.704527	1.89495	2.49049
MPN660	0.058	Cytoplasm	0.112564	0.81536	1.13255	0.354607	0.532713	0.686949	0.0963079	0.849067	1.87414	2.70598
MPN255	0.166	Cytoplasm	0.403692	0.459215	0.746623	0.719687	0.519623	0.694384	0.196985	0.408875	1.86692	2.28216
MPN061	0.048	Cytoplasm	0.117307	0.810984	0.956974	0.524514	0.538901	0.683407	0.239093	0.224036	1.85227	2.24294
MPN380	0.205	Cytoplasm	0.312719	0.583223	1.07535	0.408503	0.343832	0.785707	0.119585	0.770488	1.85149	2.54792
MPN520	0.5	Cytoplasm	0.27741	0.629851	1.1185	0.367627	0.317581	0.797836	0.123729	0.754423	1.83722	2.54974
MPN323	0.289	Cytoplasm	0.296845	0.604374	0.568736	0.846615	0.694185	0.589788	0.272421	0.119659	1.83219	2.16044
MPN674	0.096	membrane-internal	0.358957	0.520451	0.517938	0.874454	0.587245	0.655178	0.365443	0.00955069	1.82958	2.05963
MPN674	0.187	Cytoplasm	0.358957	0.520451	0.517938	0.874454	0.587245	0.655178	0.365443	0.00955069	1.82958	2.05963
MPN115	0.117	Cytoplasm	0.220397	0.701022	0.595217	0.830592	0.753681	0.552159	0.248221	0.191294	1.81752	2.27507
MPN515	0.1	Cytoplasm	0.194003	0.73172	1.03129	0.451301	0.46579	0.724102	0.126234	0.744427	1.81731	2.65155
MPN165	0.702	Cytoplasm	0.14207	0.787115	0.826456	0.649659	0.733759	0.564829	0.108142	0.811651	1.81043	2.81325
MPN026	0.155	Cytoplasm	0.3931	0.47368	0.789627	0.682791	0.612656	0.639973	NA	NC	1.79538	1.79644
MPN265	0.145	Cytoplasm	0.414054	0.445116	0.908819	0.571669	NA	NC	0.456212	0.000248714	1.77908	1.01703
MPN134	0.3	Cytoplasm	0.207038	0.716758	0.85279	0.62523	0.519501	0.694453	0.199208	0.39808	1.77854	2.43452
MPN023	0.187	Cytoplasm	0.448248	0.399171	0.788746	0.683568	0.448903	0.733123	0.0835005	0.883584	1.7694	2.69945
MPN315	0.108	Cytoplasm	0.167667	0.760684	0.797034	0.676234	0.469048	0.722344	0.31025	0.049347	1.744	2.20861
MPN531	0.071	Cytoplasm	0.286344	0.618202	0.635793	0.804034	0.487845	0.712099	0.32961	0.0291085	1.73959	2.16344
MPN217	0.175	Membrane	0.134839	0.794261	0.882673	0.596892	0.59989	0.647642	0.108822	0.809341	1.72622	2.84814
MPN246	0.117	Cytoplasm	0.194244	0.731447	0.847536	0.630148	0.469526	0.722086	0.21402	0.328477	1.72533	2.41216
MPN397	0.16	Cytoplasm	0.185364	0.741412	1.09348	0.391182	0.295119	0.807882	0.145698	0.660159	1.71966	2.60063
MPN517	0.102	Cytoplasm	0.215212	0.707176	0.872265	0.606828	0.513689	0.697729	0.115132	0.787077	1.7163	2.79881
MPN301	0.084	Cytoplasm	0.244574	0.671578	0.694576	0.761359	0.542925	0.681095	0.228638	0.265168	1.71071	2.3792
MPN443	0.356	Cytoplasm	NA	NC	NA	NC	1.70718	0.0799365	NA	NC	1.70718	0.0799365
MPN230	0.092	Cytoplasm	0.154998	0.773984	0.901694	0.578576	0.514351	0.697356	0.128135	0.7367	1.69918	2.78662
MPN177	0.054	Cytoplasm	0.103001	0.823991	0.849175	0.628616	0.528261	0.689486	0.168821	0.548886	1.64926	2.69098
MPN239	0.167	Cytoplasm	0.20919	0.71425	0.990606	0.491335	0.33366	0.790456	0.110636	0.803089	1.64409	2.79913
MPN332	0.132	Cytoplasm	0.0920971	0.833514	0.989144	0.492777	0.411442	0.752588	0.148174	0.648708	1.64086	2.72759
MPN538	0.23	Cytoplasm	0.185416	0.741354	0.722542	0.739399	0.567189	0.667006	0.152767	0.627117	1.62791	2.77488
MPN670	0.902	Membrane	0.111717	0.816135	0.854236	0.623873	0.561522	0.670318	0.0983396	0.843022	1.62581	2.95335
MPN547	0.16	Cytoplasm	0.158819	0.770017	0.869786	0.609185	0.531272	0.687771	0.0618732	0.928455	1.62175	2.99543
MPN185	0.136	Cytoplasm	0.319926	0.573536	0.436779	0.911251	0.615074	0.638514	0.249279	0.187699	1.62106	2.311
MPN504	0.667	Cytoplasm	NA	NC	NA	NC	NA	NC	1.62055	0	1.62055	0
MPN344	0.771	Cytoplasm	NA	NC	NA	NC	NA	NC	1.62055	0	1.62055	0
MPN168	0.332	Cytoplasm	0.0640907	0.856418	1.24618	0.256545	0.253854	0.825522	0.0557379	0.938383	1.61986	2.87687
MPN470	0.11	Cytoplasm	0.288796	0.614986	0.547454	0.85874	0.640122	0.623286	0.138953	0.690586	1.61533	2.7876
MPN025	0.228	Cytoplasm	0.254593	0.659043	0.695656	0.76053	0.476404	0.718356	0.174899	0.518587	1.60155	2.65652
MPN062	0.043	Cytoplasm	0.251214	0.663291	0.618973	0.815336	0.466458	0.723742	0.263991	0.142097	1.60064	2.34447
MPN252	0.103	Cytoplasm	0.243321	0.673132	0.949794	0.531583	0.310072	0.801229	0.0935829	0.856929	1.59677	2.86287
MPN243	0.098	Cytoplasm	0.187194	0.739374	0.952465	0.528954	0.3189	0.797237	0.127781	0.738149	1.58634	2.80371
MPN618	0.453	Cytoplasm	0.267319	0.642866	0.628529	0.808965	0.504644	0.702794	0.174706	0.519552	1.5752	2.67418
MPN197	0.506	Cytoplasm	0.184685	0.742166	0.725582	0.73695	0.500448	0.705132	0.163289	0.576224	1.574	2.76047
MPN256	0.494	Cytoplasm	0.217206	0.704816	0.423477	0.916423	0.581667	0.658484	0.348253	0.016672	1.5706	2.29639
MPN671	0.322	Membrane	0.17645	0.751218	0.916569	0.564131	0.346192	0.784596	0.124958	0.749545	1.56417	2.84949
MPN218	0.245	Membrane-associated	0.125326	0.803441	1.00258	0.479524	0.370931	0.772752	0.0637624	0.925163	1.5626	2.98088
MPN528	0.17	Cytoplasm	0.286387	0.618146	0.609723	0.821375	0.481384	0.71564	0.173187	0.527139	1.55068	2.6823
MPN164	0.071	Cytoplasm	0.149761	0.779357	0.466734	0.898736	0.678862	0.59936	0.251607	0.179936	1.54697	2.45739
MPN401	0.195	Cytoplasm	0.282324	0.623457	0.706495	0.752126	0.366473	0.774913	0.172176	0.532183	1.52747	2.68268
MPN422	0.42	Cytoplasm	0.359106	0.520247	1.04155	0.441261	NA	NC	0.116286	0.782847	1.51694	1.74436
MPN686	0.107	Cytoplasm	0.186047	0.740652	0.690777	0.764263	0.345559	0.784894	0.286604	0.0877715	1.50899	2.37758
MPN194	0.07	Membrane-associated	0.210456	0.71277	0.814531	0.660528	0.326515	0.793755	0.151458	0.633317	1.50296	2.80037
MPN426	0.184	Cytoplasm	0.263971	0.647148	0.788169	0.684075	0.282622	0.813336	0.157589	0.604012	1.49235	2.74857
MPN159	0.789	Membrane	0.233427	0.6853	0.972662	0.509044	0.189572	0.850879	0.0813789	0.888712	1.47704	2.93394
MPN193	0.125	Membrane-associated	0.122107	0.806491	0.731737	0.731957	0.553326	0.675086	0.0670688	0.919125	1.47424	3.13266
MPN688	0.154	Cytoplasm	0.22252	0.698484	0.561701	0.850697	0.44443	0.735487	0.241847	0.213837	1.4705	2.49851
MPN005	0.122	Cytoplasm	0.216244	0.705956	0.799719	0.673843	0.261791	0.822212	0.184629	0.469932	1.46238	2.67194
MPN244	0.606	Membrane-internal	0.139213	0.789955	0.889017	0.590805	0.365853	0.775213	0.058049	0.934778	1.45213	3.09075
MPN076	0.963	Membrane	0.123037	0.805612	0.905284	0.575099	0.353519	0.781126	0.0685831	0.91624	1.45042	3.07808
MPN257	0.132	Cytoplasm	0.274868	0.633144	0.944543	0.536747	NA	NC	0.229478	0.261731	1.44889	1.43162
MPN059	0.247	Cytoplasm	0.194955	0.73064	0.856737	0.621522	0.2543	0.825337	0.139903	0.686369	1.4459	2.86387
MPN545	0.817	Cytoplasm	0.270602	0.638648	0.495118	0.885736	0.465894	0.724046	0.210534	0.344433	1.44215	2.59286
MPN549	0.129	Cytoplasm	0.278267	0.628738	0.634365	0.805009	0.359476	0.778281	0.168335	0.551298	1.44044	2.76333
MPN480	0.659	Cytoplasm	0.462156	0.380838	0.722954	0.739068	0.192039	0.849954	0.0581581	0.934604	1.43531	2.90446
MPN546	0.103	Cytoplasm	0.223831	0.696913	0.851593	0.626352	0.274151	0.816978	0.0580414	0.93479	1.40762	3.07503
MPN140	0.172	Cytoplasm	0.18158	0.745599	0.770779	0.699217	0.36191	0.777113	0.0913248	0.86323	1.40559	3.08516
MPN434	0.149	Cytoplasm	0.325059	0.56661	0.474692	0.895205	0.45371	0.73057	0.151685	0.632242	1.40515	2.82463
MPN379	0.324	Cytoplasm	0.131495	0.797516	1.04805	0.434922	NA	NC	0.19948	0.396763	1.37903	1.6292
MPN310	0.335	Cytoplasm	0.146258	0.782911	0.530054	0.868158	0.583144	0.657609	0.10301	0.82853	1.36247	3.13721
MPN349	0.091	Cytoplasm	0.258906	0.653591	0.626999	0.809994	0.356794	0.779565	0.118527	0.774494	1.36123	3.01764
MPN303	0.197	Cytoplasm	0.267317	0.642869	0.736245	0.72827	0.218929	0.839621	0.132502	0.718511	1.35499	2.92927
MPN494	0.077	Cytoplasm	NA	NC	1.337	0.189773	NA	NC	NA	NC	1.337	0.189773
MPN154	0.774	Cytoplasm	0.270275	0.63907	0.573405	0.843865	0.301015	0.805275	0.192062	0.433022	1.33676	2.72123
MPN598	0.071	Cytoplasm	0.399295	0.465214	0.563305	0.849773	0.199705	0.847054	0.173937	0.523392	1.33624	2.68543
MPN210	0.052	Cytoplasm	0.143929	0.785255	0.691763	0.763511	0.356052	0.779919	0.12199	0.761237	1.31373	3.08992
MPN226	0.353	Cytoplasm	0.129248	0.799687	1.02208	0.460337	NA	NC	0.162225	0.581441	1.31355	1.84147
MPN638	0.207	Cytoplasm	0.202119	0.722451	0.585579	0.836544	0.372595	0.771943	0.152017	0.63067	1.31231	2.96161
MPN338	0.773	Membrane	0.100007	0.826639	0.919176	0.56159	0.263667	0.821423	0.0278749	0.970678	1.31072	3.18033
MPN447	0.829	Cytoplasm	0.398487	0.466317	0.471752	0.89652	0.215266	0.841055	0.223172	0.288106	1.30868	2.492
MPN558	0.16	Cytoplasm	0.358291	0.521362	0.93475	0.546359	NA	NC	NA	NC	1.29304	1.06772
MPN539	0.027	Cytoplasm	0.218473	0.703312	0.620298	0.81446	0.266714	0.820138	0.169486	0.54558	1.27497	2.88349
MPN387	0.507	Cytoplasm	0.302375	0.597037	0.602957	0.825713	0.204695	0.845147	0.163806	0.573682	1.27383	2.84158
MPN220	0.099	Cytoplasm	0.190033	0.736197	0.429603	0.91407	0.472046	0.720722	0.180006	0.493038	1.27169	2.86403
MPN264	0.179	Cytoplasm	NA	NC	0.861895	0.61666	0.330811	0.791775	0.0767345	0.899369	1.26944	2.3078
MPN079	0.167	Cytoplasm	0.267612	0.64249	0.496828	0.884917	0.328066	0.793042	0.173759	0.524285	1.26626	2.84473
MPN616	0.776	Cytoplasm	0.0346143	0.87812	0.897427	0.582702	0.251127	0.82665	0.0716871	0.910085	1.25486	3.19756
MPN337	0.362	Membrane	0.121217	0.807329	1.06333	0.420096	NA	NC	0.0616106	0.928904	1.24616	2.15633
MPN033	0.059	Cytoplasm	0.245512	0.670412	0.560521	0.851375	0.313163	0.799837	0.11224	0.797461	1.23144	3.11908
MPN669	0.062	Cytoplasm	0.118996	0.80941	0.685506	0.768258	0.318319	0.797501	0.10714	0.815023	1.22996	3.19019
MPN461	0.071	membrane-associated	0.112807	0.815138	1.10633	0.379024	NA	NC	NA	NC	1.21914	1.19416
MPN221	0.053	Cytoplasm	0.305536	0.592828	0.693557	0.76214	NA	NC	0.212665	0.334644	1.21176	1.68961
MPN219	0.299	cytoplasm	0.177389	0.750195	0.599293	0.828033	0.295328	0.80779	0.12675	0.742341	1.19876	3.12836
MPN600	0.091	membrane	0.170041	0.758145	0.668867	0.78062	0.244245	0.829477	0.0943573	0.854723	1.17751	3.22297
MPN604	0.966	Membrane	NA	NC	1.17465	0.316659	NA	NC	NA	NC	1.17465	0.316659
MPN223	0.055	Cytoplasm	NA	NC	NA	NC	0.938459	0.433817	0.21886	0.306839	1.15732	0.740656
MPN553	0.143	Cytoplasm	0.176885	0.750745	0.650542	0.793786	0.256355	0.824483	0.0716435	0.910174	1.15542	3.27919
MPN195	0.89	Membrane	0.0644521	0.856137	1.07075	0.412933	NA	NC	NA	NC	1.1352	1.26907
MPN046	0.105	Cytoplasm	NA	NC	0.561462	0.850834	0.439739	0.737955	0.102706	0.829499	1.10391	2.41829
MPN667	0.157	Cytoplasm	0.185212	0.741581	0.584306	0.837319	0.188413	0.851312	0.140354	0.684361	1.09829	3.11457
MPN277	0.103	Cytoplasm	0.277839	0.629294	0.596092	0.830045	NA	NC	0.221897	0.293589	1.09583	1.75293
MPN157	0.968	Membrane	0.0397111	0.874542	0.898078	0.582073	0.120432	0.875264	0.0369482	0.962219	1.09517	3.2941
MPN232	0.122	Cytoplasm	0.242114	0.674628	0.35628	0.939148	0.235516	0.833021	0.258464	0.158263	1.09237	2.60506
MPN105	0.125	Cytoplasm	0.127835	0.801044	0.639868	0.801233	0.174981	0.856274	0.143181	0.671647	1.08587	3.1302
MPN297	0.737	Cytoplasm	NA	NC	0.660001	0.787049	0.218643	0.839733	0.193843	0.424251	1.07249	2.05103
MPN354	0.13	Cytoplasm	0.233648	0.68503	NA	NC	0.565195	0.668173	0.264587	0.140421	1.06343	1.49362
MPN352	0.211	Cytoplasm	0.110336	0.817395	0.686046	0.767851	0.176334	0.855779	0.0906935	0.864957	1.06341	3.30598
MPN181	0.284	Cytoplasm	NA	NC	1.05544	0.427737	NA	NC	NA	NC	1.05544	0.427737
MPN487	0.407	Cytoplasm	1.03842	0.0112103	NA	NC	NA	NC	NA	NC	1.03842	0.0112103
MPN452	0.928	Cytoplasm	0.231537	0.687603	0.472853	0.896029	0.207143	0.844206	0.123116	0.756836	1.03465	3.18467
MPN636	0.141	Cytoplasm	NA	NC	1.01373	0.468538	NA	NC	NA	NC	1.01373	0.468538
MPN291	0.079	Cytoplasm	NA	NC	0.686262	0.767687	0.201692	0.846297	0.122398	0.759648	1.01035	2.37363
MPN326	0.097	Cytoplasm	NA	NC	NA	NC	0.883963	0.46858	0.12611	0.744926	1.01007	1.21351
MPN251	0.085	Cytoplasm	NA	NC	0.781479	0.689939	NA	NC	0.222041	0.292969	1.00352	0.982908
MPN231	0.168	Cytoplasm	NA	NC	0.521241	0.872759	0.283606	0.81291	0.194917	0.418983	0.999764	2.10465
MPN024	0.168	Cytoplasm	NA	NC	0.497821	0.884439	0.275725	0.816305	0.222813	0.289646	0.996359	1.99039
MPN167	0.623	Cytoplasm	0.0526905	0.865102	0.798121	0.675267	0.0948648	0.883533	0.0419881	0.956719	0.987664	3.38062
MPN663	0.152	Cytoplasm	0.101212	0.825576	0.805628	0.668556	NA	NC	0.0804163	0.890985	0.987256	2.38512
MPN474	0.554	Cytoplasm	0.17807	0.749451	0.463622	0.900093	0.168817	0.858512	0.159297	0.595733	0.969806	3.10379
MPN529	0.74	Cytoplasm	0.303257	0.595864	0.655658	0.790158	NA	NC	NA	NC	0.958915	1.38602
MPN445	0.701	Cytoplasm	0.0933396	0.832446	0.693711	0.762022	NA	NC	0.144392	0.666139	0.931443	2.26061
MPN526	0.175	Cytoplasm	NA	NC	0.9165	0.564198	NA	NC	NA	NC	0.9165	0.564198
MPN342	0.428	Cytoplasm	NA	NC	NA	NC	0.704921	0.583048	0.205608	0.367454	0.910529	0.950502
MPN476	0.082	Cytoplasm	NA	NC	0.36552	0.936345	NA	NC	0.542893	2.44495e-06	0.908413	0.936348
MPN060	0.335	Cytoplasm	NA	NC	0.699881	0.757273	0.187175	0.851774	NA	NC	0.887057	1.60905
MPN396	0.935	Membrane	0.138878	0.790287	NA	NC	0.594999	0.650564	0.129442	0.731321	0.863318	2.17217
MPN532	0.15	Cytoplasm	0.102381	0.824541	0.638763	0.801995	NA	NC	0.0970558	0.84686	0.8382	2.4734
MPN620	0.22	Cytoplasm	0.0614484	0.858464	0.751045	0.715991	NA	NC	NA	NC	0.812493	1.57446
MPN055	0.375	Cytoplasm	0.101651	0.825188	NA	NC	0.485234	0.713533	0.223515	0.28664	0.8104	1.82536
MPN225	0.603	Cytoplasm	NA	NC	NA	NC	0.807021	0.518009	NA	NC	0.807021	0.518009
MPN311	0.529	Cytoplasm	0.171164	0.75694	0.41781	0.918556	0.0547202	0.89572	0.136943	0.699415	0.780637	3.27063
MPN124	0.127	Cytoplasm	NA	NC	0.775918	0.694776	NA	NC	NA	NC	0.775918	0.694776
MPN474a	0.103	Cytoplasm	0.102688	0.824269	0.390603	0.928231	0.191826	0.850034	0.0890591	0.869359	0.774176	3.47189
MPN182	0.188	Cytoplasm	0.0341445	0.878446	NA	NC	0.670661	0.60446	0.0653976	0.922222	0.770203	2.40513
MPN420	0.154	Cytoplasm	NA	NC	0.765844	0.703453	NA	NC	NA	NC	0.765844	0.703453
MPN415	0.872	Lipoprotein	NA	NC	NA	NC	0.764485	0.545264	NA	NC	0.764485	0.545264
MPN248	0.16	Membrane-internal	0.117712	0.810608	0.612875	0.819331	NA	NC	NA	NC	0.730586	1.62994
MPN597	0.064	Cytoplasm	NA	NC	0.726151	0.736491	NA	NC	NA	NC	0.726151	0.736491
MPN077	0.966	Membrane	NA	NC	NA	NC	0.724702	0.570567	NA	NC	0.724702	0.570567
MPN478	0.246	Cytoplasm	0.422107	0.434205	NA	NC	NA	NC	0.248676	0.189743	0.670783	0.623947
MPN609	0.153	Cytoplasm	NA	NC	0.64295	0.7991	NA	NC	NA	NC	0.64295	0.7991
MPN123	0.13	Cytoplasm	0.141952	0.787232	NA	NC	0.459776	0.727332	NA	NC	0.601728	1.51456
MPN353	0.184	Cytoplasm	0.233896	0.684728	NA	NC	NA	NC	0.344591	0.0186723	0.578486	0.703401
MPN552	0.256	Cytoplasm	0.273448	0.634979	NA	NC	NA	NC	0.280774	0.100015	0.554222	0.734994
MPN008	0.12	Cytoplasm	NA	NC	NA	NC	0.548814	0.677698	NA	NC	0.548814	0.677698
MPN118	0.345	Cytoplasm	NA	NC	0.539753	0.862963	NA	NC	NA	NC	0.539753	0.862963
MPN172	0.569	Cytoplasm	NA	NC	NA	NC	0.522574	0.692714	NA	NC	0.522574	0.692714
MPN309	0.95	Cytoplasm	NA	NC	0.491496	0.887458	NA	NC	NA	NC	0.491496	0.887458
MPN019	0.764	Membrane	NA	NC	NA	NC	0.409316	0.753669	0.0771829	0.898374	0.486499	1.65204
MPN215	0.937	Membrane	NA	NC	NA	NC	0.427276	0.744454	0.0378516	0.961278	0.465127	1.70573
MPN566	0.111	Cytoplasm	0.400079	0.464145	NA	NC	NA	NC	NA	NC	0.400079	0.464145
MPN016	0.248	Cytoplasm	0.259705	0.652578	NA	NC	NA	NC	0.13032	0.727674	0.390025	1.38025
MPN312	0.692	Cytoplasm	NA	NC	NA	NC	0.269546	0.818939	NA	NC	0.269546	0.818939
MPN190	0.941	Cytoplasm	0.1264	0.802417	NA	NC	NA	NC	0.130567	0.726648	0.256967	1.52907
MPN065	0.096	Cytoplasm	NA	NC	NA	NC	NA	NC	0.254896	0.169319	0.254896	0.169319
MPN683	0.587	Cytoplasm	0.167138	0.761248	NA	NC	NA	NC	0.0812275	0.889072	0.248366	1.65032
MPN081	0.184	Cytoplasm	NA	NC	NA	NC	NA	NC	0.22252	0.290907	0.22252	0.290907
MPN183	0.722	Cytoplasm	NA	NC	NA	NC	NA	NC	0.216084	0.319174	0.216084	0.319174
MPN362	0.446	Cytoplasm	0.122024	0.806569	NA	NC	NA	NC	0.0851067	0.879591	0.207131	1.68616
MPN336	0.277	Cytoplasm	0.0901578	0.835172	NA	NC	NA	NC	0.102721	0.829451	0.192879	1.66462
MPN259	0.951	Membrane	NA	NC	NA	NC	NA	NC	0.152041	0.630556	0.152041	0.630556
MPN300	0.296	membrane-internal/external	0.150267	0.778841	NA	NC	NA	NC	NA	NC	0.150267	0.778841
MPN449	0.902	Membrane	NA	NC	NA	NC	NA	NC	0.145543	0.660872	0.145543	0.660872
MPN006	0.077	Cytoplasm	NA	NC	NA	NC	NA	NC	0.136174	0.702762	0.136174	0.702762
MPN316	0.295	Cytoplasm	0.132459	0.796581	NA	NC	NA	NC	NA	NC	0.132459	0.796581
MPN519	0.442	Cytoplasm	0.0365868	0.876744	NA	NC	NA	NC	0.0775901	0.897464	0.114177	1.77421
MPN563	0.164	Cytoplasm	NA	NC	NA	NC	NA	NC	0.109975	0.805383	0.109975	0.805383
MPN658	0.572	Cytoplasm	NA	NC	NA	NC	NA	NC	0.102861	0.829006	0.102861	0.829006
MPN015	0.148	Cytoplasm	NA	NC	NA	NC	NA	NC	0.0862623	0.87666	0.0862623	0.87666
MPN360	0.854	Cytoplasm	NA	NC	NA	NC	NA	NC	0.0674158	0.918471	0.0674158	0.918471
MPN685	0.255	Cytoplasm	0.0632467	0.857074	NA	NC	NA	NC	NA	NC	0.0632467	0.857074
MPN078	0.886	Membrane	NA	NC	NA	NC	NA	NC	0.0579123	0.934996	0.0579123	0.934996
MPN327	0.519	Cytoplasm	NA	NC	NA	NC	NA	NC	0.0493509	0.947541	0.0493509	0.947541
MPN687	0.921	Cytoplasm	NA	NC	NA	NC	NA	NC	NA	NC	NA	NC
MPN682	0.607	Cytoplasm	NA	NC	NA	NC	NA	NC	NA	NC	NA	NC
MPN681	0.198	Cytoplasm	NA	NC	NA	NC	NA	NC	NA	NC	NA	NC
MPN680	0.964	Membrane	NA	NC	NA	NC	NA	NC	NA	NC	NA	NC
MPN679	0.229	Cytoplasm	NA	NC	NA	NC	NA	NC	NA	NC	NA	NC
MPN677	0.174	Cytoplasm	NA	NC	NA	NC	NA	NC	NA	NC	NA	NC
MPN676	0.434	Cytoplasm	NA	NC	NA	NC	NA	NC	NA	NC	NA	NC
MPN675	0.078	Cytoplasm	NA	NC	NA	NC	NA	NC	NA	NC	NA	NC
MPN672a	0.904	membrane	NA	NC	NA	NC	NA	NC	NA	NC	NA	NC
MPN672	0.066	Cytoplasm	NA	NC	NA	NC	NA	NC	NA	NC	NA	NC
MPN671a	0.068	membrane	NA	NC	NA	NC	NA	NC	NA	NC	NA	NC
MPN666	0.974	Membrane	NA	NC	NA	NC	NA	NC	NA	NC	NA	NC
MPN662	0.906	Cytoplasm	NA	NC	NA	NC	NA	NC	NA	NC	NA	NC
MPN661	0.966	Membrane	NA	NC	NA	NC	NA	NC	NA	NC	NA	NC
MPN659	0.228	Cytoplasm	NA	NC	NA	NC	NA	NC	NA	NC	NA	NC
MPN657	0.944	Membrane	NA	NC	NA	NC	NA	NC	NA	NC	NA	NC
MPN656	0.186	Cytoplasm	NA	NC	NA	NC	NA	NC	NA	NC	NA	NC
MPN655	0.9	Cytoplasm	NA	NC	NA	NC	NA	NC	NA	NC	NA	NC
MPN654	0.929	Lipoprotein	NA	NC	NA	NC	NA	NC	NA	NC	NA	NC
MPN653	0.103	Cytoplasm	NA	NC	NA	NC	NA	NC	NA	NC	NA	NC
MPN652	0.201	Membrane	NA	NC	NA	NC	NA	NC	NA	NC	NA	NC
MPN651	0.963	membrane	NA	NC	NA	NC	NA	NC	NA	NC	NA	NC
MPN650	0.807	Lipoprotein	NA	NC	NA	NC	NA	NC	NA	NC	NA	NC
MPN649	0.314	Cytoplasm	NA	NC	NA	NC	NA	NC	NA	NC	NA	NC
MPN648	0.416	membrane	NA	NC	NA	NC	NA	NC	NA	NC	NA	NC
MPN641	0.845	Lipoprotein	NA	NC	NA	NC	NA	NC	NA	NC	NA	NC
MPN640	0.908	Lipoprotein	NA	NC	NA	NC	NA	NC	NA	NC	NA	NC
MPN639	0.872	Lipoprotein	NA	NC	NA	NC	NA	NC	NA	NC	NA	NC
MPN637	0.969	Membrane	NA	NC	NA	NC	NA	NC	NA	NC	NA	NC
MPN635	0.19	Cytoplasm	NA	NC	NA	NC	NA	NC	NA	NC	NA	NC
MPN634	0.658	Cytoplasm	NA	NC	NA	NC	NA	NC	NA	NC	NA	NC
MPN633	0.239	Cytoplasm	NA	NC	NA	NC	NA	NC	NA	NC	NA	NC
MPN630	0.943	Membrane	NA	NC	NA	NC	NA	NC	NA	NC	NA	NC
MPN626	0.391	Cytoplasm	NA	NC	NA	NC	NA	NC	NA	NC	NA	NC
MPN624	0.778	Cytoplasm	NA	NC	NA	NC	NA	NC	NA	NC	NA	NC
MPN623	0.096	Cytoplasm	NA	NC	NA	NC	NA	NC	NA	NC	NA	NC
MPN622	0.885	Cytoplasm	NA	NC	NA	NC	NA	NC	NA	NC	NA	NC
MPN617	0.793	Cytoplasm	NA	NC	NA	NC	NA	NC	NA	NC	NA	NC
MPN615	0.138	Cytoplasm	NA	NC	NA	NC	NA	NC	NA	NC	NA	NC
MPN614	0.19	SIGNALP	NA	NC	NA	NC	NA	NC	NA	NC	NA	NC
MPN613	0.565	membrane-external	NA	NC	NA	NC	NA	NC	NA	NC	NA	NC
MPN612	0.723	SIGNALP	NA	NC	NA	NC	NA	NC	NA	NC	NA	NC
MPN610	0.95	Membrane	NA	NC	NA	NC	NA	NC	NA	NC	NA	NC
MPN608	0.115	Cytoplasm	NA	NC	NA	NC	NA	NC	NA	NC	NA	NC
MPN605	0.972	Membrane	NA	NC	NA	NC	NA	NC	NA	NC	NA	NC
MPN603	0.941	Membrane	NA	NC	NA	NC	NA	NC	NA	NC	NA	NC
MPN601	0.102	Cytoplasm	NA	NC	NA	NC	NA	NC	NA	NC	NA	NC
MPN599	0.188	Cytoplasm	NA	NC	NA	NC	NA	NC	NA	NC	NA	NC
MPN596	0.24	membrane-external	NA	NC	NA	NC	NA	NC	NA	NC	NA	NC
MPN595	0.065	Cytoplasm	NA	NC	NA	NC	NA	NC	NA	NC	NA	NC
MPN594	0.897	Membrane	NA	NC	NA	NC	NA	NC	NA	NC	NA	NC
MPN593	0.949	Membrane	NA	NC	NA	NC	NA	NC	NA	NC	NA	NC
MPN590	0.919	Lipoprotein	NA	NC	NA	NC	NA	NC	NA	NC	NA	NC
MPN589	0.905	Cytoplasm	NA	NC	NA	NC	NA	NC	NA	NC	NA	NC
MPN587	0.378	Lipoprotein	NA	NC	NA	NC	NA	NC	NA	NC	NA	NC
MPN586	0.882	Cytoplasm	NA	NC	NA	NC	NA	NC	NA	NC	NA	NC
MPN585	0.843	Lipoprotein	NA	NC	NA	NC	NA	NC	NA	NC	NA	NC
MPN584	0.697	Cytoplasm	NA	NC	NA	NC	NA	NC	NA	NC	NA	NC
MPN583	0.925	Cytoplasm	NA	NC	NA	NC	NA	NC	NA	NC	NA	NC
MPN582	0.847	Lipoprotein	NA	NC	NA	NC	NA	NC	NA	NC	NA	NC
MPN581	0.888	Cytoplasm	NA	NC	NA	NC	NA	NC	NA	NC	NA	NC
MPN580	0.841	Cytoplasm	NA	NC	NA	NC	NA	NC	NA	NC	NA	NC
MPN579	0.953	Membrane	NA	NC	NA	NC	NA	NC	NA	NC	NA	NC
MPN578	0.109	Cytoplasm	NA	NC	NA	NC	NA	NC	NA	NC	NA	NC
MPN577	0.768	Cytoplasm	NA	NC	NA	NC	NA	NC	NA	NC	NA	NC
MPN575	0.929	Membrane	NA	NC	NA	NC	NA	NC	NA	NC	NA	NC
MPN571	0.833	Membrane	NA	NC	NA	NC	NA	NC	NA	NC	NA	NC
MPN570	0.879	SIGNALP	NA	NC	NA	NC	NA	NC	NA	NC	NA	NC
MPN569	0.072	Cytoplasm	NA	NC	NA	NC	NA	NC	NA	NC	NA	NC
MPN568	0.21	Cytoplasm	NA	NC	NA	NC	NA	NC	NA	NC	NA	NC
MPN565	0.944	Membrane	NA	NC	NA	NC	NA	NC	NA	NC	NA	NC
MPN564	0.053	Cytoplasm	NA	NC	NA	NC	NA	NC	NA	NC	NA	NC
MPN561	0.066	Cytoplasm	NA	NC	NA	NC	NA	NC	NA	NC	NA	NC
MPN559	0.225	Cytoplasm	NA	NC	NA	NC	NA	NC	NA	NC	NA	NC
MPN554	0.06	Cytoplasm	NA	NC	NA	NC	NA	NC	NA	NC	NA	NC
MPN551	0.495	Cytoplasm	NA	NC	NA	NC	NA	NC	NA	NC	NA	NC
MPN550	0.065	Cytoplasm	NA	NC	NA	NC	NA	NC	NA	NC	NA	NC
MPN548	0.204	Cytoplasm	NA	NC	NA	NC	NA	NC	NA	NC	NA	NC
MPN544	0.192	Cytoplasm	NA	NC	NA	NC	NA	NC	NA	NC	NA	NC
MPN543	0.246	Cytoplasm	NA	NC	NA	NC	NA	NC	NA	NC	NA	NC
MPN541	0.925	Cytoplasm	NA	NC	NA	NC	NA	NC	NA	NC	NA	NC
MPN540	0.607	Cytoplasm	NA	NC	NA	NC	NA	NC	NA	NC	NA	NC
MPN537	0.237	Cytoplasm	NA	NC	NA	NC	NA	NC	NA	NC	NA	NC
MPN536	0.114	Cytoplasm	NA	NC	NA	NC	NA	NC	NA	NC	NA	NC
MPN535	0.116	Cytoplasm	NA	NC	NA	NC	NA	NC	NA	NC	NA	NC
MPN534	0.117	Cytoplasm	NA	NC	NA	NC	NA	NC	NA	NC	NA	NC
MPN528a		Cytoplasm	NA	NC	NA	NC	NA	NC	NA	NC	NA	NC
MPN527	0.963	Membrane	NA	NC	NA	NC	NA	NC	NA	NC	NA	NC
MPN525	0.203	Cytoplasm	NA	NC	NA	NC	NA	NC	NA	NC	NA	NC
MPN524	0.411	Cytoplasm	NA	NC	NA	NC	NA	NC	NA	NC	NA	NC
MPN522	0.142	Cytoplasm	NA	NC	NA	NC	NA	NC	NA	NC	NA	NC
MPN521	0.455	Cytoplasm	NA	NC	NA	NC	NA	NC	NA	NC	NA	NC
MPN514	0.486	Cytoplasm	NA	NC	NA	NC	NA	NC	NA	NC	NA	NC
MPN513	0.123	Cytoplasm	NA	NC	NA	NC	NA	NC	NA	NC	NA	NC
MPN512	0.864	Cytoplasm	NA	NC	NA	NC	NA	NC	NA	NC	NA	NC
MPN511	0.689	Cytoplasm	NA	NC	NA	NC	NA	NC	NA	NC	NA	NC
MPN510	0.251	Cytoplasm	NA	NC	NA	NC	NA	NC	NA	NC	NA	NC
MPN508	0.659	Cytoplasm	NA	NC	NA	NC	NA	NC	NA	NC	NA	NC
MPN507	0.605	Cytoplasm	NA	NC	NA	NC	NA	NC	NA	NC	NA	NC
MPN503	0.91	Cytoplasm	NA	NC	NA	NC	NA	NC	NA	NC	NA	NC
MPN502	0.925	Cytoplasm	NA	NC	NA	NC	NA	NC	NA	NC	NA	NC
MPN501	0.705	Cytoplasm	NA	NC	NA	NC	NA	NC	NA	NC	NA	NC
MPN500	0.919	Cytoplasm	NA	NC	NA	NC	NA	NC	NA	NC	NA	NC
MPN499	0.126	Cytoplasm	NA	NC	NA	NC	NA	NC	NA	NC	NA	NC
MPN498	0.777	Cytoplasm	NA	NC	NA	NC	NA	NC	NA	NC	NA	NC
MPN497	0.034	Cytoplasm	NA	NC	NA	NC	NA	NC	NA	NC	NA	NC
MPN496	0.959	Membrane	NA	NC	NA	NC	NA	NC	NA	NC	NA	NC
MPN495	0.042	Cytoplasm	NA	NC	NA	NC	NA	NC	NA	NC	NA	NC
MPN492	0.116	Cytoplasm	NA	NC	NA	NC	NA	NC	NA	NC	NA	NC
MPN490	0.085	Cytoplasm	NA	NC	NA	NC	NA	NC	NA	NC	NA	NC
MPN488a	0.179	Cytoplasm	NA	NC	NA	NC	NA	NC	NA	NC	NA	NC
MPN488	0.062	Cytoplasm	NA	NC	NA	NC	NA	NC	NA	NC	NA	NC
MPN486	0.159	Cytoplasm	NA	NC	NA	NC	NA	NC	NA	NC	NA	NC
MPN485	0.874	Cytoplasm	NA	NC	NA	NC	NA	NC	NA	NC	NA	NC
MPN484	0.639	Cytoplasm	NA	NC	NA	NC	NA	NC	NA	NC	NA	NC
MPN483	0.229	Cytoplasm	NA	NC	NA	NC	NA	NC	NA	NC	NA	NC
MPN482	0.94	membrane-internal	NA	NC	NA	NC	NA	NC	NA	NC	NA	NC
MPN477	0.936	Membrane-internal	NA	NC	NA	NC	NA	NC	NA	NC	NA	NC
MPN475	0.291	Cytoplasm	NA	NC	NA	NC	NA	NC	NA	NC	NA	NC
MPN473	0.288	Cytoplasm	NA	NC	NA	NC	NA	NC	NA	NC	NA	NC
MPN471	0.537	Cytoplasm	NA	NC	NA	NC	NA	NC	NA	NC	NA	NC
MPN469	0.947	Membrane	NA	NC	NA	NC	NA	NC	NA	NC	NA	NC
MPN468	0.939	Cytoplasm	NA	NC	NA	NC	NA	NC	NA	NC	NA	NC
MPN467	0.854	Lipoprotein	NA	NC	NA	NC	NA	NC	NA	NC	NA	NC
MPN466	0.809	Cytoplasm	NA	NC	NA	NC	NA	NC	NA	NC	NA	NC
MPN465	0.142	membrane	NA	NC	NA	NC	NA	NC	NA	NC	NA	NC
MPN464	0.896	Cytoplasm	NA	NC	NA	NC	NA	NC	NA	NC	NA	NC
MPN463	0.908	cytoplasm	NA	NC	NA	NC	NA	NC	NA	NC	NA	NC
MPN462	0.917	membrane	NA	NC	NA	NC	NA	NC	NA	NC	NA	NC
MPN460	0.917	Membrane	NA	NC	NA	NC	NA	NC	NA	NC	NA	NC
MPN458	0.814	Cytoplasm	NA	NC	NA	NC	NA	NC	NA	NC	NA	NC
MPN457	0.89	Cytoplasm	NA	NC	NA	NC	NA	NC	NA	NC	NA	NC
MPN455	0.97	Membrane	NA	NC	NA	NC	NA	NC	NA	NC	NA	NC
MPN453	0.928	Membrane	NA	NC	NA	NC	NA	NC	NA	NC	NA	NC
MPN451	0.966	Membrane	NA	NC	NA	NC	NA	NC	NA	NC	NA	NC
MPN450	0.068	Cytoplasm	NA	NC	NA	NC	NA	NC	NA	NC	NA	NC
MPN448	0.967	Membrane	NA	NC	NA	NC	NA	NC	NA	NC	NA	NC
MPN442	0.962	Lipoprotein	NA	NC	NA	NC	NA	NC	NA	NC	NA	NC
MPN441	0.367	SIGNALP	NA	NC	NA	NC	NA	NC	NA	NC	NA	NC
MPN440	0.847	Cytoplasm	NA	NC	NA	NC	NA	NC	NA	NC	NA	NC
MPN439	0.842	Lipoprotein	NA	NC	NA	NC	NA	NC	NA	NC	NA	NC
MPN438	0.9	Cytoplasm	NA	NC	NA	NC	NA	NC	NA	NC	NA	NC
MPN437	0.85	Cytoplasm	NA	NC	NA	NC	NA	NC	NA	NC	NA	NC
MPN435	0.954	Membrane	NA	NC	NA	NC	NA	NC	NA	NC	NA	NC
MPN433	0.11	membrane-associated	NA	NC	NA	NC	NA	NC	NA	NC	NA	NC
MPN432	0.314	membrane-associated	NA	NC	NA	NC	NA	NC	NA	NC	NA	NC
MPN431	0.96	Membrane	NA	NC	NA	NC	NA	NC	NA	NC	NA	NC
MPN424	0.629	Cytoplasm	NA	NC	NA	NC	NA	NC	NA	NC	NA	NC
MPN423	0.045	Cytoplasm	NA	NC	NA	NC	NA	NC	NA	NC	NA	NC
MPN421	0.976	Membrane	NA	NC	NA	NC	NA	NC	NA	NC	NA	NC
MPN418	0.073	Cytoplasm	NA	NC	NA	NC	NA	NC	NA	NC	NA	NC
MPN417	0.967	Membrane	NA	NC	NA	NC	NA	NC	NA	NC	NA	NC
MPN416	0.12	Cytoplasm	NA	NC	NA	NC	NA	NC	NA	NC	NA	NC
MPN414	0.9	Cytoplasm	NA	NC	NA	NC	NA	NC	NA	NC	NA	NC
MPN413	0.877	Cytoplasm	NA	NC	NA	NC	NA	NC	NA	NC	NA	NC
MPN412	0.928	Cytoplasm	NA	NC	NA	NC	NA	NC	NA	NC	NA	NC
MPN411	0.899	Lipoprotein	NA	NC	NA	NC	NA	NC	NA	NC	NA	NC
MPN410	0.054	Cytoplasm	NA	NC	NA	NC	NA	NC	NA	NC	NA	NC
MPN409	0.917	Membrane	NA	NC	NA	NC	NA	NC	NA	NC	NA	NC
MPN406	0.042	Cytoplasm	NA	NC	NA	NC	NA	NC	NA	NC	NA	NC
MPN405	0.932	Membrane	NA	NC	NA	NC	NA	NC	NA	NC	NA	NC
MPN404	0.55	Cytoplasm	NA	NC	NA	NC	NA	NC	NA	NC	NA	NC
MPN403	0.806	Cytoplasm	NA	NC	NA	NC	NA	NC	NA	NC	NA	NC
MPN399	0.946	Membrane	NA	NC	NA	NC	NA	NC	NA	NC	NA	NC
MPN388	0.847	Cytoplasm	NA	NC	NA	NC	NA	NC	NA	NC	NA	NC
MPN385	0.933	Membrane	NA	NC	NA	NC	NA	NC	NA	NC	NA	NC
MPN382	0.112	Cytoplasm	NA	NC	NA	NC	NA	NC	NA	NC	NA	NC
MPN377	0.672	Cytoplasm	NA	NC	NA	NC	NA	NC	NA	NC	NA	NC
MPN375	0.894	Cytoplasm	NA	NC	NA	NC	NA	NC	NA	NC	NA	NC
MPN374		Cytoplasm	NA	NC	NA	NC	NA	NC	NA	NC	NA	NC
MPN373	0.856	Membrane-single pass	NA	NC	NA	NC	NA	NC	NA	NC	NA	NC
MPN371	0.837	Cytoplasm	NA	NC	NA	NC	NA	NC	NA	NC	NA	NC
MPN370	0.939	Membrane	NA	NC	NA	NC	NA	NC	NA	NC	NA	NC
MPN369	0.928	Lipoprotein	NA	NC	NA	NC	NA	NC	NA	NC	NA	NC
MPN367	0.883	Cytoplasm	NA	NC	NA	NC	NA	NC	NA	NC	NA	NC
MPN366	0.859	Cytoplasm	NA	NC	NA	NC	NA	NC	NA	NC	NA	NC
MPN365	0.149	Cytoplasm	NA	NC	NA	NC	NA	NC	NA	NC	NA	NC
MPN364	0.905	Cytoplasm	NA	NC	NA	NC	NA	NC	NA	NC	NA	NC
MPN363	0.963	Lipoprotein	NA	NC	NA	NC	NA	NC	NA	NC	NA	NC
MPN359	0.902	Membrane	NA	NC	NA	NC	NA	NC	NA	NC	NA	NC
MPN358	0.642	Membrane	NA	NC	NA	NC	NA	NC	NA	NC	NA	NC
MPN351	0.103	Cytoplasm	NA	NC	NA	NC	NA	NC	NA	NC	NA	NC
MPN350	0.969	Membrane	NA	NC	NA	NC	NA	NC	NA	NC	NA	NC
MPN348	0.128	Cytoplasm	NA	NC	NA	NC	NA	NC	NA	NC	NA	NC
MPN347	0.197	Cytoplasm	NA	NC	NA	NC	NA	NC	NA	NC	NA	NC
MPN346	0.545	Cytoplasm	NA	NC	NA	NC	NA	NC	NA	NC	NA	NC
MPN345	0.455	Cytoplasm	NA	NC	NA	NC	NA	NC	NA	NC	NA	NC
MPN343	0.259	Cytoplasm	NA	NC	NA	NC	NA	NC	NA	NC	NA	NC
MPN341	0.183	Cytoplasm	NA	NC	NA	NC	NA	NC	NA	NC	NA	NC
MPN340	0.285	membrane-internal	NA	NC	NA	NC	NA	NC	NA	NC	NA	NC
MPN339	0.956	Membrane	NA	NC	NA	NC	NA	NC	NA	NC	NA	NC
MPN335	0.95	Membrane	NA	NC	NA	NC	NA	NC	NA	NC	NA	NC
MPN334	0.329	Cytoplasm	NA	NC	NA	NC	NA	NC	NA	NC	NA	NC
MPN333	0.926	Membrane	NA	NC	NA	NC	NA	NC	NA	NC	NA	NC
MPN330	0.121	Cytoplasm	NA	NC	NA	NC	NA	NC	NA	NC	NA	NC
MPN329	0.144	Cytoplasm	NA	NC	NA	NC	NA	NC	NA	NC	NA	NC
MPN325	0.102	Cytoplasm	NA	NC	NA	NC	NA	NC	NA	NC	NA	NC
MPN319	0.971	Membrane	NA	NC	NA	NC	NA	NC	NA	NC	NA	NC
MPN318	0.974	Membrane	NA	NC	NA	NC	NA	NC	NA	NC	NA	NC
MPN313	0.958	SIGNALP	NA	NC	NA	NC	NA	NC	NA	NC	NA	NC
MPN308	0.963	Membrane	NA	NC	NA	NC	NA	NC	NA	NC	NA	NC
MPN306	0.06	Cytoplasm	NA	NC	NA	NC	NA	NC	NA	NC	NA	NC
MPN305	0.048	Cytoplasm	NA	NC	NA	NC	NA	NC	NA	NC	NA	NC
MPN304	0.165	Cytoplasm	NA	NC	NA	NC	NA	NC	NA	NC	NA	NC
MPN298	0.341	Cytoplasm	NA	NC	NA	NC	NA	NC	NA	NC	NA	NC
MPN296	0.28	Cytoplasm	NA	NC	NA	NC	NA	NC	NA	NC	NA	NC
MPN293	0.962	Membrane	NA	NC	NA	NC	NA	NC	NA	NC	NA	NC
MPN292	0.256	Cytoplasm	NA	NC	NA	NC	NA	NC	NA	NC	NA	NC
MPN290	0.121	Cytoplasm	NA	NC	NA	NC	NA	NC	NA	NC	NA	NC
MPN289	0.839	Cytoplasm	NA	NC	NA	NC	NA	NC	NA	NC	NA	NC
MPN287	0.295	Cytoplasm	NA	NC	NA	NC	NA	NC	NA	NC	NA	NC
MPN286	0.926	Cytoplasm	NA	NC	NA	NC	NA	NC	NA	NC	NA	NC
MPN285	0.207	Cytoplasm	NA	NC	NA	NC	NA	NC	NA	NC	NA	NC
MPN283	0.912	cytoplasm	NA	NC	NA	NC	NA	NC	NA	NC	NA	NC
MPN282	0.92	cytoplasm	NA	NC	NA	NC	NA	NC	NA	NC	NA	NC
MPN281	0.901	Lipoprotein	NA	NC	NA	NC	NA	NC	NA	NC	NA	NC
MPN276	0.96	Membrane	NA	NC	NA	NC	NA	NC	NA	NC	NA	NC
MPN275	0.045	Cytoplasm	NA	NC	NA	NC	NA	NC	NA	NC	NA	NC
MPN274	0.973	Membrane	NA	NC	NA	NC	NA	NC	NA	NC	NA	NC
MPN272	0.963	Membrane-internal	NA	NC	NA	NC	NA	NC	NA	NC	NA	NC
MPN271	0.927	Lipoprotein	NA	NC	NA	NC	NA	NC	NA	NC	NA	NC
MPN270	0.973	membrane	NA	NC	NA	NC	NA	NC	NA	NC	NA	NC
MPN269	0.335	Membrane	NA	NC	NA	NC	NA	NC	NA	NC	NA	NC
MPN268	0.857	Membrane-internal	NA	NC	NA	NC	NA	NC	NA	NC	NA	NC
MPN262	0.384	Membrane	NA	NC	NA	NC	NA	NC	NA	NC	NA	NC
MPN253	0.963	Cytoplasm	NA	NC	NA	NC	NA	NC	NA	NC	NA	NC
MPN249	0.12	Cytoplasm	NA	NC	NA	NC	NA	NC	NA	NC	NA	NC
MPN242	0.951	Membrane	NA	NC	NA	NC	NA	NC	NA	NC	NA	NC
MPN241	0.311	Cytoplasm	NA	NC	NA	NC	NA	NC	NA	NC	NA	NC
MPN236	0.937	Membrane	NA	NC	NA	NC	NA	NC	NA	NC	NA	NC
MPN235	0.458	Cytoplasm	NA	NC	NA	NC	NA	NC	NA	NC	NA	NC
MPN234	0.756	SIGNALP	NA	NC	NA	NC	NA	NC	NA	NC	NA	NC
MPN224	0.955	Membrane	NA	NC	NA	NC	NA	NC	NA	NC	NA	NC
MPN222	0.169	Cytoplasm	NA	NC	NA	NC	NA	NC	NA	NC	NA	NC
MPN214	0.975	Membrane	NA	NC	NA	NC	NA	NC	NA	NC	NA	NC
MPN212	0.93	Membrane	NA	NC	NA	NC	NA	NC	NA	NC	NA	NC
MPN209	0.9	Membrane	NA	NC	NA	NC	NA	NC	NA	NC	NA	NC
MPN207a	0.955	membrane	NA	NC	NA	NC	NA	NC	NA	NC	NA	NC
MPN206	0.149	Cytoplasm	NA	NC	NA	NC	NA	NC	NA	NC	NA	NC
MPN205	0.91	Cytoplasm	NA	NC	NA	NC	NA	NC	NA	NC	NA	NC
MPN204	0.847	Cytoplasm	NA	NC	NA	NC	NA	NC	NA	NC	NA	NC
MPN203	0.907	Cytoplasm	NA	NC	NA	NC	NA	NC	NA	NC	NA	NC
MPN202	0.921	Cytoplasm	NA	NC	NA	NC	NA	NC	NA	NC	NA	NC
MPN201	0.186	Cytoplasm	NA	NC	NA	NC	NA	NC	NA	NC	NA	NC
MPN200a	0.222	cytoplasm	NA	NC	NA	NC	NA	NC	NA	NC	NA	NC
MPN199	0.874	Lipoprotein	NA	NC	NA	NC	NA	NC	NA	NC	NA	NC
MPN198	0.477	Cytoplasm	NA	NC	NA	NC	NA	NC	NA	NC	NA	NC
MPN196	0.254	Cytoplasm	NA	NC	NA	NC	NA	NC	NA	NC	NA	NC
MPN192	0.784	Cytoplasm	NA	NC	NA	NC	NA	NC	NA	NC	NA	NC
MPN189	0.076	Cytoplasm	NA	NC	NA	NC	NA	NC	NA	NC	NA	NC
MPN188	0.403	Cytoplasm	NA	NC	NA	NC	NA	NC	NA	NC	NA	NC
MPN187	0.155	Cytoplasm	NA	NC	NA	NC	NA	NC	NA	NC	NA	NC
MPN184	0.969	Membrane	NA	NC	NA	NC	NA	NC	NA	NC	NA	NC
MPN179	0.043	Cytoplasm	NA	NC	NA	NC	NA	NC	NA	NC	NA	NC
MPN178	0.309	Cytoplasm	NA	NC	NA	NC	NA	NC	NA	NC	NA	NC
MPN176	0.93	Cytoplasm	NA	NC	NA	NC	NA	NC	NA	NC	NA	NC
MPN175	0.035	Cytoplasm	NA	NC	NA	NC	NA	NC	NA	NC	NA	NC
MPN174	0.693	Cytoplasm	NA	NC	NA	NC	NA	NC	NA	NC	NA	NC
MPN173	0.746	Cytoplasm	NA	NC	NA	NC	NA	NC	NA	NC	NA	NC
MPN169	0.754	Cytoplasm	NA	NC	NA	NC	NA	NC	NA	NC	NA	NC
MPN163	0.927	Membrane	NA	NC	NA	NC	NA	NC	NA	NC	NA	NC
MPN162	0.842	Lipoprotein	NA	NC	NA	NC	NA	NC	NA	NC	NA	NC
MPN160	0.963	Membrane	NA	NC	NA	NC	NA	NC	NA	NC	NA	NC
MPN158	0.439	Cytoplasm	NA	NC	NA	NC	NA	NC	NA	NC	NA	NC
MPN156	0.038	Cytoplasm	NA	NC	NA	NC	NA	NC	NA	NC	NA	NC
MPN155a	0.344	Cytoplasm	NA	NC	NA	NC	NA	NC	NA	NC	NA	NC
MPN151	0.244	Cytoplasm	NA	NC	NA	NC	NA	NC	NA	NC	NA	NC
MPN150	0.877	Cytoplasm	NA	NC	NA	NC	NA	NC	NA	NC	NA	NC
MPN149	0.91	cytoplasm	NA	NC	NA	NC	NA	NC	NA	NC	NA	NC
MPN148	0.851	Cytoplasm	NA	NC	NA	NC	NA	NC	NA	NC	NA	NC
MPN147	0.91	membrane	NA	NC	NA	NC	NA	NC	NA	NC	NA	NC
MPN146	0.859	membrane	NA	NC	NA	NC	NA	NC	NA	NC	NA	NC
MPN145	0.58	Cytoplasm	NA	NC	NA	NC	NA	NC	NA	NC	NA	NC
MPN144	0.916	Cytoplasm	NA	NC	NA	NC	NA	NC	NA	NC	NA	NC
MPN143	0.889	Cytoplasm	NA	NC	NA	NC	NA	NC	NA	NC	NA	NC
MPN139	0.803	Cytoplasm	NA	NC	NA	NC	NA	NC	NA	NC	NA	NC
MPN138	0.735	Cytoplasm	NA	NC	NA	NC	NA	NC	NA	NC	NA	NC
MPN137	0.124	Cytoplasm	NA	NC	NA	NC	NA	NC	NA	NC	NA	NC
MPN136	0.944	Membrane	NA	NC	NA	NC	NA	NC	NA	NC	NA	NC
MPN135	0.952	Membrane	NA	NC	NA	NC	NA	NC	NA	NC	NA	NC
MPN133	0.88	Lipoprotein	NA	NC	NA	NC	NA	NC	NA	NC	NA	NC
MPN132	0.899	Cytoplasm	NA	NC	NA	NC	NA	NC	NA	NC	NA	NC
MPN131	0.942	Cytoplasm	NA	NC	NA	NC	NA	NC	NA	NC	NA	NC
MPN130	0.802	Cytoplasm	NA	NC	NA	NC	NA	NC	NA	NC	NA	NC
MPN129	0.932	Membrane	NA	NC	NA	NC	NA	NC	NA	NC	NA	NC
MPN128	0.893	Cytoplasm	NA	NC	NA	NC	NA	NC	NA	NC	NA	NC
MPN127	0.378	Cytoplasm	NA	NC	NA	NC	NA	NC	NA	NC	NA	NC
MPN125	0.214	Cytoplasm	NA	NC	NA	NC	NA	NC	NA	NC	NA	NC
MPN122	0.129	Cytoplasm	NA	NC	NA	NC	NA	NC	NA	NC	NA	NC
MPN121	0.93	Cytoplasm	NA	NC	NA	NC	NA	NC	NA	NC	NA	NC
MPN117	0.817	Cytoplasm	NA	NC	NA	NC	NA	NC	NA	NC	NA	NC
MPN116	0.936	Cytoplasm	NA	NC	NA	NC	NA	NC	NA	NC	NA	NC
MPN114	0.645	Cytoplasm	NA	NC	NA	NC	NA	NC	NA	NC	NA	NC
MPN113	0.971	Membrane	NA	NC	NA	NC	NA	NC	NA	NC	NA	NC
MPN112	0.967	Membrane	NA	NC	NA	NC	NA	NC	NA	NC	NA	NC
MPN111	0.579	Cytoplasm	NA	NC	NA	NC	NA	NC	NA	NC	NA	NC
MPN110	0.527	Cytoplasm	NA	NC	NA	NC	NA	NC	NA	NC	NA	NC
MPN109	0.305	Cytoplasm	NA	NC	NA	NC	NA	NC	NA	NC	NA	NC
MPN108	0.467	Cytoplasm	NA	NC	NA	NC	NA	NC	NA	NC	NA	NC
MPN107	0.112	Cytoplasm	NA	NC	NA	NC	NA	NC	NA	NC	NA	NC
MPN104a	0.904	Cytoplasm	NA	NC	NA	NC	NA	NC	NA	NC	NA	NC
MPN104	0.365	Cytoplasm	NA	NC	NA	NC	NA	NC	NA	NC	NA	NC
MPN103	0.963	Membrane	NA	NC	NA	NC	NA	NC	NA	NC	NA	NC
MPN102	0.891	Cytoplasm	NA	NC	NA	NC	NA	NC	NA	NC	NA	NC
MPN101	0.918	Cytoplasm	NA	NC	NA	NC	NA	NC	NA	NC	NA	NC
MPN100	0.79	Cytoplasm	NA	NC	NA	NC	NA	NC	NA	NC	NA	NC
MPN099	0.898	membrane	NA	NC	NA	NC	NA	NC	NA	NC	NA	NC
MPN098	0.907	Lipoprotein	NA	NC	NA	NC	NA	NC	NA	NC	NA	NC
MPN097	0.891	Lipoprotein	NA	NC	NA	NC	NA	NC	NA	NC	NA	NC
MPN096	0.955	Membrane	NA	NC	NA	NC	NA	NC	NA	NC	NA	NC
MPN095	0.96	Membrane	NA	NC	NA	NC	NA	NC	NA	NC	NA	NC
MPN094	0.772	Cytoplasm	NA	NC	NA	NC	NA	NC	NA	NC	NA	NC
MPN093	0.873	Membrane	NA	NC	NA	NC	NA	NC	NA	NC	NA	NC
MPN092	0.476	Cytoplasm	NA	NC	NA	NC	NA	NC	NA	NC	NA	NC
MPN091a	0.026	Cytoplasm	NA	NC	NA	NC	NA	NC	NA	NC	NA	NC
MPN091	0.7	Cytoplasm	NA	NC	NA	NC	NA	NC	NA	NC	NA	NC
MPN090	0.964	Membrane	NA	NC	NA	NC	NA	NC	NA	NC	NA	NC
MPN089	0.407	Cytoplasm	NA	NC	NA	NC	NA	NC	NA	NC	NA	NC
MPN088	0.517	Cytoplam	NA	NC	NA	NC	NA	NC	NA	NC	NA	NC
MPN087	0.961	Membrane	NA	NC	NA	NC	NA	NC	NA	NC	NA	NC
MPN086	0.954	Membrane	NA	NC	NA	NC	NA	NC	NA	NC	NA	NC
MPN085	0.964	Membrane	NA	NC	NA	NC	NA	NC	NA	NC	NA	NC
MPN080	0.88	Membrane	NA	NC	NA	NC	NA	NC	NA	NC	NA	NC
MPN075	0.384	Cytoplasm	NA	NC	NA	NC	NA	NC	NA	NC	NA	NC
MPN074	0.338	Cytoplasm	NA	NC	NA	NC	NA	NC	NA	NC	NA	NC
MPN072	0.183	Cytoplasm	NA	NC	NA	NC	NA	NC	NA	NC	NA	NC
MPN071	0.172	Cytoplasm	NA	NC	NA	NC	NA	NC	NA	NC	NA	NC
MPN070	0.91	Membrane	NA	NC	NA	NC	NA	NC	NA	NC	NA	NC
MPN069	0.785	Cytoplasm	NA	NC	NA	NC	NA	NC	NA	NC	NA	NC
MPN068	0.937	Membrane	NA	NC	NA	NC	NA	NC	NA	NC	NA	NC
MPN060a	0.96	Cytoplasm	NA	NC	NA	NC	NA	NC	NA	NC	NA	NC
MPN057	0.962	Membrane	NA	NC	NA	NC	NA	NC	NA	NC	NA	NC
MPN056	0.967	Membrane	NA	NC	NA	NC	NA	NC	NA	NC	NA	NC
MPN054	0.306	Lipoprotein	NA	NC	NA	NC	NA	NC	NA	NC	NA	NC
MPN053a	0.02		NA	NC	NA	NC	NA	NC	NA	NC	NA	NC
MPN049	0.749	SIGNALP	NA	NC	NA	NC	NA	NC	NA	NC	NA	NC
MPN048a	0.675		NA	NC	NA	NC	NA	NC	NA	NC	NA	NC
MPN048	0.769	Cytoplasm	NA	NC	NA	NC	NA	NC	NA	NC	NA	NC
MPN047a	0.307		NA	NC	NA	NC	NA	NC	NA	NC	NA	NC
MPN045	0.159	Cytoplasm	NA	NC	NA	NC	NA	NC	NA	NC	NA	NC
MPN044a	0.616		NA	NC	NA	NC	NA	NC	NA	NC	NA	NC
MPN042	0.725	SIGNALP	NA	NC	NA	NC	NA	NC	NA	NC	NA	NC
MPN041	0.847	Cytoplasm	NA	NC	NA	NC	NA	NC	NA	NC	NA	NC
MPN040	0.704	Membrane	NA	NC	NA	NC	NA	NC	NA	NC	NA	NC
MPN039	0.412	SIGNALP	NA	NC	NA	NC	NA	NC	NA	NC	NA	NC
MPN038	0.907	Cytoplasm	NA	NC	NA	NC	NA	NC	NA	NC	NA	NC
MPN037a	0.171	Cytoplasm	NA	NC	NA	NC	NA	NC	NA	NC	NA	NC
MPN037	0.304	Membrane	NA	NC	NA	NC	NA	NC	NA	NC	NA	NC
MPN035	0.422	SIGNALP	NA	NC	NA	NC	NA	NC	NA	NC	NA	NC
MPN032	0.129	Cytoplasm	NA	NC	NA	NC	NA	NC	NA	NC	NA	NC
MPN031	0.967	Membrane	NA	NC	NA	NC	NA	NC	NA	NC	NA	NC
MPN030	0.088	Cytoplasm	NA	NC	NA	NC	NA	NC	NA	NC	NA	NC
MPN028	0.909	Membrane	NA	NC	NA	NC	NA	NC	NA	NC	NA	NC
MPN027	0.289	Cytoplasm	NA	NC	NA	NC	NA	NC	NA	NC	NA	NC
MPN017	0.18	Cytoplasm	NA	NC	NA	NC	NA	NC	NA	NC	NA	NC
MPN014	0.142	Cytoplasm	NA	NC	NA	NC	NA	NC	NA	NC	NA	NC
MPN013	0.892	Cytoplasm	NA	NC	NA	NC	NA	NC	NA	NC	NA	NC
MPN012	0.729	SIGNALP	NA	NC	NA	NC	NA	NC	NA	NC	NA	NC
MPN011	0.64	Lipoprotein	NA	NC	NA	NC	NA	NC	NA	NC	NA	NC
MPN010	0.685	Cytoplasm	NA	NC	NA	NC	NA	NC	NA	NC	NA	NC
MPN009	0.116	Cytoplasm	NA	NC	NA	NC	NA	NC	NA	NC	NA	NC
MPN007	0.245	Cytoplasm	NA	NC	NA	NC	NA	NC	NA	NC	NA	NC
MPN002	0.213	Cytoplasm	NA	NC	NA	NC	NA	NC	NA	NC	NA	NC
MPN001a	0.031		NA	NC	NA	NC	NA	NC	NA	NC	NA	NC
