# Supplementary material for: Engineering a genome‐reduced bacterium to eliminate Staphylococcus aureus biofilms in vivo
Source: Mol Syst Biol. 2021 Oct 6;17(10):e10145. doi: 10.15252/msb.202010145 (PMC8493563; doi:10.15252/msb.202010145)
Supplement: Supplementary file 5 — Dataset EV4 [file MSB-17-e10145-s005.xlsx]

## Sheet: Legend
Dataset EV4. Summary of different construct and vectors obtained for testing different secretion signals. (A) Constructs made for the secretion of the poly M alginate lyase A1-III. Within the protein sequence the symbol (/) indicates a possible signal peptidase cleavage site as predicted by hiden Markov model according to SignalP software. This is not shown for the negative control mpn332. (B) Pr…

## Sheet: Sheet1
A) Overview of constructs made for the secretion of the poly M alginate lyase A1-III
Secretion constructs and strains with alginate lyase A1-III
Name strain	Secretion signal (gene name)	sequence	Promoter	Promoter sequence
Mpn142(Opt)-A1-III	mpn142Opt	MKSKLKLKRYLLFLPLLPLGTLSLA/NTYLLQ	Pmpn665	GAAGACCTTTTGTGCTAACGCCAGTTTGGCAAATCAAGTTCTGATTTTGCAATTATTTTGCTCCATATGAATTACACTACTCCAAGAATTATAAGCCTCTCTACAGCTTTATCTCAAACTTATGTAAAATTAGAGACGTAATTCAAACAC-ATG
Mpn142-A1-III	mpn142	MKSKLKLKRYLLFLPLLPLGTLSLA/NTYLLQ	Pmpn665	GAAGACCTTTTGTGCTAACGCCAGTTTGGCAAATCAAGTTCTGATTTTGCAATTATTTTGCTCCATATGAATTACACTACTCCAAGAATTATAAGCCTCTCTACAGCTTTATCTCAAACTTATGTAAAATTAGAGACGTAATTCAAACAC-ATG
Mpn152-A1-III	mpn152	MKFKYGAIVFSGLLGVSAILAACGARG/KFNQVD	Pmpn152	GCTTTTAAAAATACTTTTACTTCAGTAACTCAAACTAGTAAATTTCAAGGGTTAAACATCTACAAACTTTGTTAATATTTCTCTAAATTTCGGGTTTCTAGTGTTT-ATG
Mpn200-A1-III	mpn200	MKFKYGAIVFSGLLGVSAILAA/CGTRGK	Pmpn200	TTAACTTTGACAAGTTCATTCAGTACATTAACGATTCTTTAGGTAGCGACTTTAAGCAAAGACAGTAGTTTAAACTGATTCTTTACCTCTAAATAAAAATACTAAAGCCCATTAAAGCCGAACCACTAATTTTGCCCTAGCTTGTAAAGCAGTTAAATATTTTTTAAGATATCTTCACCTCTTTTTTGCGTTTAGTG-ATG
Mpn332-A1-III	mpn332	MPAVKKPQILVVRNQVIFPYNGFELDVGRERSKKLIKALKNLKTKRLVLV	Pmpn665	GAAGACCTTTTGTGCTAACGCCAGTTTGGCAAATCAAGTTCTGATTTTGCAATTATTTTGCTCCATATGAATTACACTACTCCAAGAATTATAAGCCTCTCTACAGCTTTATCTCAAACTTATGTAAAATTAGAGACGTAATTCAAACAC-ATG
Mpn400-A1-III	mpn400	MKLNFKIKDKKTLKRLKKGGFWALGLFGAAINAFS/AVLIVN	Pmpn400	GCGTAAATTTTCTCCTTTAGGGATTACTAAATCTAAAATAGAGAAGAACACTATATCTTTAATAGGTGTTCAATTAAATTTCCCGTTGTCGTTGAGGTAGTTCAAGTATTTAGTTGAGTAAGAACTGTTTTAGTTCTGCAATTTTAAACTATTAAAAAAG-ATG
Mpn489-A1-III	mpn489	MGYKLKRWPLVAFTFTGIGLGVVLAACS/ALNTSN	Pmpn489	TTCACCTTCACCTATTTTATTAGCTGGATAAACAATGGCTAAATTAGTGCCATTCATGAGATAATTAGCAAACTATTATTCTTTAACGGACACACAATTT-ATG
Mpn506-A1-III	mpn506	MKFKYGAIFFSGFLGLSAILAA/CGTKGK	Pmpn506	GATTAAATTTTCATCTTAAAAGCTTTTATTTTTACCACACAGGATCTAATAAATTTCAAGAGTTAAACAAGTACAAACTTTGTTAATATTTCTCCAAATTTCGGGTTTTTAGTGTTT-ATG
Mpn588-A1-III	mpn588	MRLQFKLLGFLTLLGTSTILSACA/ATQPNF	Pmpn588	TTCAATTAATCATTGATGGTTTAAGTGTCTCTTTATTTACTAGATAAACCGGGCTATAATGGTTTAGCTCCTTGGCTATCTGTATTAAAATAGTTAGTCT-ATG
Mpn592-A1-III	mpn592	MGFKLKGFGFLTLFASQAFLTACSATLTVA/NTNHKN	Pmpn592	AACAGACCTTTAGAAGAAGTGCGACTTTAGTACTGCACTAAGTTCACCTTTAATTAAGGGTTCACCTTTCAAACTTTCTTTTTTAAAATTAAAGCACACT-ATG
Mpn645-A1-III	mpn645	MKLKLKFLLISLLGSSLLLSACSSA/ATQVIS	Pmpn665	GAAGACCTTTTGTGCTAACGCCAGTTTGGCAAATCAAGTTCTGATTTTGCAATTATTTTGCTCCATATGAATTACACTACTCCAAGAATTATAAGCCTCTCTACAGCTTTATCTCAAACTTATGTAAAATTAGAGACGTAATTCAAACAC-ATG
B) Promoter sequences tested for lysostaphin production
Promoter Name	Sequence (5'-3')
P1	TTCCCAAATTTTCGAAATAATATTGTATAATTAAAAATA-ATG
P2	TATTGCATAATATTGCATAATATTGTATAATTAAAAATA-ATG
P3	TATTGCATAATATTGTATAATATTGTATAATTAAAAATA-ATG
P4	TATTGTATAATATTGTATAATATTGTATAATTAAAAATA-ATG
P5	TTCCCAAATTTTCGAAATAATATTG-TATAATTAAAAATATATTGTATAATTAAAAATATTGTATAATTAAAAATA-ATG
Pmg438	TAGTATTTAGAATTAATAAAGT-ATG
Pmpn665	GAAGACCTTTTGTGCTAACGCCAGTTTGGCAAATCAAGTTCTGATTTTGCAATTATTTTGCTCCATATGAATTACACTACTCCAAGAATTATAAGCCTCTCTACAGCTTTATCTCAAACTTATGTAAAATTAGAGACGTAATTCAAACAC-ATG
