# Supplementary material for: Engineering a genome‐reduced bacterium to eliminate Staphylococcus aureus biofilms in vivo
Source: Mol Syst Biol. 2021 Oct 6;17(10):e10145. doi: 10.15252/msb.202010145 (PMC8493563; doi:10.15252/msb.202010145)
Supplement: Supplementary file 6 — Dataset EV5 [file MSB-17-e10145-s007.xlsx]

## Sheet: Legend
Dataset EV5. Summary of the strains used in this study. Table shows the main features of the strains used in this study such as the genes that have been deleted or inserted in each strain, the proteins secreted or the antibiotic resistance.

## Sheet: Sheet1
Strain	Deleted genes	Inserted genes	Secreted heterelogous proteins	Antibiotic resistance	Reference
S. aureus 15981					Valle J et al. 2003 PMID: 12753197
M. pneumoniae M129-B7 (WT)					ATCC 29342
M. pneumoniae ∆mpn051	mpn051 (disrupted)	gentaR (Transposon)		gentamicin	Hames C et al. 2009 PMID: 19028882
M. pneumoniae WTgp35		gp35		puromycin	Piñero-Lambea et al. 2020 PMID: 32502342
M. pneumoniae ∆mpn372	mpn372	gp35		puromycin	This work
M. pneumoniae ∆mpn453	mpn453	gp35, cmR		puromycin, chloramphenicol	This work
M. pneumoniae ∆mpn133	mpn133	gp35		puromycin	This work
M. pneumoniae ∆mpn372,∆mpn133 (CV2)	mpn372, mpn133	gp35		puromycin	This work
CV2-DispB	mpn372, mpn133	gp35, dispersinB	dispersin B	puromycin	This work
CV2-DispB-Lys	mpn372, mpn133	gp35, dispersinB, lysostaphin	dispersin B, lysostaphin	puromycin	This work
