# Supplementary material for: Engineering a genome‐reduced bacterium to eliminate Staphylococcus aureus biofilms in vivo
Source: Mol Syst Biol. 2021 Oct 6;17(10):e10145. doi: 10.15252/msb.202010145 (PMC8493563; doi:10.15252/msb.202010145)
Supplement: Supplementary file 7 — Dataset EV6 [file MSB-17-e10145-s004.xlsx]

## Sheet: Legend
Dataset EV6. (A) Description of vectors designed to obtain the different mycoplasma strains. (B) Primers used for the obtention of recombineering substrates (long stretches of ssDNA) and to confirm the gene deletions carried out in each strain. Phosphorothioate bonds are represent with asterisks (*) between bases, whereas biotin modifications are shown as BtnTg

## Sheet: Sheet1
A- Vectors designed to obtain the different Mycoplasma strains
Vector name	Purpose	Vector backbone	Description of sequences of interest (5' -> 3')	Sequences of interest (5' -> 3')	Source
pUC57∆mpn453	Template for the production of ssDNA to delete mpn453 gene	pUC57	HR1 containing M. pneumoniae chromosomal region 553518..554019, lox71, P438 promoter, CmR, lox66, HR2 containing M. pneumoniae chromosomal region 552272..552779	CCCATCCTTTAAACTAGCACAACCAATGGATGTGTTTAACCGTTTTTTCTCTAAGGAAGCGCTTGACACGGTTACTACTAGTGGTGTAGGCGCTACGGTAACTGCACCTAAAGCAGCTGCAGCATCACAGTCCCACGCCTTGATACTAGCAGCAGAACAAGTAGCTAATAATGCTAACAAGCTAGATCCCCGCTTTCCGATTGATGGTAGTTTGTTTAGCCAAATCCCAGGGTATGTCGACTTTTTAAAGAAACCCAATATCCCCGCCTTTTTAGAAAAGGTTGGTCCCTACCTTACTAAGTACATTATTCCGTTGGGCATGGCCTTAGTTTCAGGGCTTATAGGTGCCTTAATTATTAACTTTATCCTGTCCAAGATTACCCGTGCCATCATCAAAAA…	This work
pUC57∆mpn133	Template for the production of ssDNA to delete mpn133 gene	pUC57	HR1 containing M. pneumoniae chromosomal region 171846..172276, lox71, P438 promoter, CmR, lox66, HR2 containing M. pneumoniae chromosomal region 173183..173607	CCACTTAGTTTTGAACTCCTTAAATTTGTGTTTTTCTTGACTTTGCTAAAAAAACAATTCAAAGAGGCTTGCAATGAACAGGTCAGCACTGCTAAATTGGTGAGTGCAAGAACTAAATAAAAGTAATTATTTTGTAATTTTTCGGCGGTCTTGCCATACATCAATTAAATGCTTGATCAAAACCAAGGTGTCAAAATTTAGTGCACAATTGCTAAGAGCGCCTGTATATTTAGAGTAAAACTACTTAAATTGCTAAAAATTAACCGTTTTTGAATTAGTTTTAGGGTCAAAATTAGGCCAATTTCCCGCTTTCTTTTTTTAAAAAATCTCTACTTTTTACCCCCTAAATAACCTAACAACTACACAATTAATTCCCAATTAATGTAAATTTATCTAAAT…	This work
pUC57∆mpn372	Template for the production of ssDNA to delete mpn372gene	pUC57	HR1 containing M. pneumoniae chromosomal region 443819..444340, lox71, P438 promoter, CmR, lox66, HR2 containing M. pneumoniae chromosomal region 446117..446612	GAGCAATGAAAAACTCCAGGGCGCTGAGGCCACTGGTTCTTCAACCACATCTGGATCTGGCCAATCCACCCAACGTGGGGTTCGTCAGGGGACACCAAAGTCAAGGCGTTGCAGGTGGCGGTGAAAAAGAAATCGGACTCGGAGGACAATGGTCAGATCGAACTTGAAACCAACAACCTCGCCAACGCCCCGATTAAACGGGGCTCCAATAACAACCAGCAAGTCCAACTCAAGGCGGACGATTTTGGTACTGCCCCTTCCAGTTCGGGATCAGGCACCCAAGATGGCACCCCCACCCCCTGAACGCCGTGGTTAACGACTGAGCAAATTCACAACGACCCCGCCAAATTCGCCGCCTCGATCCTCATTCTGTACGATGCGCCTTATGCGCGCAACCGT…	This work
pGentaCre	Suicide vector to excise the Cm resistance cassette included to select the different mutants	pBSK	P438 promoter, Cre, spacer region, P438 promoter, GentamicinR	TAGTATTTAGAATTAATAAAGTATGTCCAATTTACTGACCGTACACCAAAATTTGCCTGCATTACCGGTCGATGCAACGAGTGATGAGGTTCGCAAGAACCTGATGGACATGTTCAGGGATCGCCAGGCGTTTTCTGAGCATACCTGGAAAATGCTTCTGTCCGTTTGCCGGTCGTGGGCGGCATGGTGCAAGTTGAATAACCGGAAATGGTTTCCCGCAGAACCTGAAGATGTTCGCGATTATCTTCTATATCTTCAGGCGCGCGGTCTGGCAGTAAAAACTATCCAGCAACATTTGGGCCAGCTAAACATGCTTCATCGTCGGTCCGGGCTGCCACGACCAAGTGACAGCAATGCTGTTTCACTGGTTATGCGGCGGATCCGAAAAGAAAACGTTGA…	Prof. Jaume Pinyol
pMtnCmlox-EfTuDispB	Transposon to integrate platform coding for DispersinB	Tn4001 transposon	mpn655 promoter (EfTu), mpn142 sec signal optimized, Dispersin B, spacer region, lox71, spacer region, P438 promoter, CmR, lox66	GAAGACCTTTTGTGCTAACGCCAGTTTGGCAAATCAAGTTCTGATTTTGCAATTATTTTGCTCCATATGAATTACACTACTCCAAGAATTATAAGCCTCTCTACAGCTTTATCTCAAACTTATGTAAAATTAGAGACGTAATTCAAACACATGAAGTCCAAGTTGAAACTCAAACGCTATTTACTCTTTCTCCCCTTGTTACCACTCGGTACCTTGAGTTTAGCTAACACTTACTTGTTACAAATGACCAAGCAGACCGGATTAATGCTGGACATCGCCCGACATTTTTATTCACCCGAGGTGATTAAATCCTTTATTGATACCATCAGCCTTTCCGGCGGTAATTTTCTGCACCTGCATTTTTCCGACCATGAAAACTATGCGATAGAAAGCCATTTA…	This work
pMtnCmlox-P3Lys	Transposon to integrate platform coding for Lysostaphin	Tn4001 transposon	P3 synthetic promoter, mpn142 sec signal optimized, Lysostaphin, spacer region, lox71, spacer region, P438 promoter, CmR, lox66	TATTGCATAATATTGTATAATATTGTATAATTAAAAATAATGAAGTCCAAGTTGAAACTCAAACGCTATTTACTCTTTCTCCCCTTGTTACCACTCGGTACCTTGAGTTTAGCTAACACTTACTTGTTACAAGCTGCAACGCACGAACACTCCGCTCAATGGCTGAATAACTACAAAAAAGGTTATGGCTATGGTCCGTATCCGCTGGGTATCAATGGTGGTATGCATTATGGCGTGGATTTCTTTATGAACATTGGTACCCCGGTTAAAGCAATTAGCTCTGGTAAAATCGTCGAAGCTGGCTGGAGCAACTACGGCGGTGGCAATCAGATTGGTCTGATCGAAAACGATGGCGTCCATCGTCAATGGTATATGCACCTGTCTAAATACAATGTGAAA…	This work
B- Primers employed for the generation of recombineering substrates and for the screening of the engineered strains
Primer name	Internal code (Figure EV1B)	Sequence (5' -> 3')	Purpose
5' Protected For ∆P30	c158	C*G*G*T*ACTACCACCATAGTTTAAATAG	Generation of ssDNA to delete mpn453 gene
5' Biotin Rev ∆P30	c157	[BtnTg]-CCCATCCTTTAAACTAGCACAAC	Generation of ssDNA to delete mpn453 gene
5' Protected Rev ∆133	c75	G*A*T*C*AAGCAATTAATGTCG	Generation of ssDNA to delete mpn133 gene
5' Biotin For ∆133	c74	[BtnTg]-CCACTTAGTTTTGAACTCC	Generation of ssDNA to delete mpn133 gene
5' Protected For ∆CARDS	c24	A*A*T*G*AAAAACTCCAGGGCGC	Generation of ssDNA to delete mpn372 gene
5' Biotin Rev ∆CARDS	c17	[BtnTg]-TGTGGGAAATAATAAGGAGC	Generation of ssDNA to delete mpn372 gene
Check ∆CARDS For	c28	CAAAAACAAGGACCCCGTCG	Screening of mpn372 locus
Check ∆CARDS Rev	c29	CATTCAACCCAAACCAAAGC	Screening of mpn372 locus
Check ∆133 For	c95	ATTTGTCTAAGCGAGCTTCC	Screening of mpn133 locus
Check ∆133 Rev	c96	TTAATCTGGTAAGCCATTCG	Screening of mpn133 locus
Check ∆glpD For	c50	TACATGCATCTTACCACCCG	Screening of mpn051 locus
Check ∆glpD Rev	c51	GGTTGATCTAAATTGTGGCG	Screening of mpn051 locus
Check ∆P30 For	c524	TCGAGTCCGAACAGTTGATC	Screening of mpn453 locus
Check ∆P30 Rev	c236	TTCATCATGCCGTCTGTGATGG	Screening of mpn453 locus
