# Supplementary material for: Engineering a genome‐reduced bacterium to eliminate Staphylococcus aureus biofilms in vivo
Source: Mol Syst Biol. 2021 Oct 6;17(10):e10145. doi: 10.15252/msb.202010145 (PMC8493563; doi:10.15252/msb.202010145)
Supplement: Supplementary file 8 — Dataset EV7 [file MSB-17-e10145-s006.xlsx]

## Sheet: Legend
Dataset EV6. Primers used for quantitative RT-qPCR detection of inflammation-related cytokines and chemokines in mammary gland tissue of CD1 mice.

## Sheet: Sheet 1
Gene	Orientation	Sequence (5’-3’)	Reference
Gapdh	F	CCCACTAACATCAAATGGGG	Regueiro et al., 2011
	R	CCTTCCACAATGCCAAAGTT
Tnf	F	AGGCACTCCCCCAAAAGA	Euba et al., 2017
	R	GCTCCTCCACTTGGTGGTTT
Cxcl1	F	GACAGACTGCTCTGATGGCA	Euba et al., 2017
	R	TGCACTTCTTTTCGCACAAC
Ccl3	F	CCCAGCCAGGTGTCATTTTCC	Wang et al., 2019
	R	GCATTCAGTTCCAGGTCAGTG
Ccl2	F	CTTCTGGGCCTGCTGTTCA	Kei Goto et al., 2016
	R	CCAGCCTACTCATTGGGATCA
Ifng	F	CTGGCAAAAGGATGGTGAC	Software Primer3
	R	GCTGATGGCCTGATTGTCTT
Tlr2	F	CTCCTGAAGCTGTTGCGTTAC	Wang et al., 2019
	R	GCTCCCTTACAGGCTGAGTTC
Il1b	F	GCTGCTTCCAAACCTTTGAC	Shen et al., 2018
	R	AGCTTCTCCACAGCCACAAT
Il4	F	GCAACGAAGAACACCACAGA	Software Primer3
	R	GCAACGAAGAACACCACAGA
Il6	F	TGATGCACTTGCAGAAAACA	Leili et al., 2019
	R	GGTCTTGGTCCTTAGCCACTC
Il12b	F	CAGCACCAGCTTCTTCATCAG	Happel et al., 2005
	R	TCTTCAAAGGCTTCATCTGCAA
Il18	F	ACTGTACAACCGCAGTAATACG	Brieland et al., 2000
	R	AGTGAACATTACAGATTTATCCC
Il23a	F	TGCTGGATTGCAGAGCAGTAA	Kei Goto et al., 2016
	R	GCATGCAGAGATTCCGAGAGA
